# Supplementary material for: The Strehler-Mildvan mortality correlation arises from changes in the variability of ageing
Source: bioRxiv. 2026 Feb 17:2026.02.15.705972. Preprint. [Version 1] doi: 10.64898/2026.02.15.705972 (PMC12934673; doi:10.64898/2026.02.15.705972)
Supplement: Supplement 3 [file media-3.xlsx]

## Sheet: Raw nematode data
Cohort	Temperature	Genotype	Carb/no carb	Lifespan (days since L4)	Censor (1)	P/pII/pnII	H-span (days)	G-span (days)	Relative G-span (proportion of life)	Bacterial contact (days of H-span)	Bacterial contact (proportion of H-span)
N2 15	15˚C	N2	No carbenicillin	10	1
N2 15	15˚C	N2	No carbenicillin	14	1
N2 15	15˚C	N2	No carbenicillin	14	1
N2 15	15˚C	N2	No carbenicillin	14	1
N2 15	15˚C	N2	No carbenicillin	18	1
N2 15	15˚C	N2	No carbenicillin	18	1
N2 15	15˚C	N2	No carbenicillin	24	1
N2 15	15˚C	N2	No carbenicillin	24	1
N2 15	15˚C	N2	No carbenicillin	18	0		12	6	0.333333
N2 15	15˚C	N2	No carbenicillin	18	0		16	2	0.111111
N2 15	15˚C	N2	No carbenicillin	18	0		10	8	0.444444
N2 15	15˚C	N2	No carbenicillin	18	0		14	4	0.222222
N2 15	15˚C	N2	No carbenicillin	20	0		20	0	0
N2 15	15˚C	N2	No carbenicillin	20	0		16	4	0.2
N2 15	15˚C	N2	No carbenicillin	22	0		16	6	0.272727
N2 15	15˚C	N2	No carbenicillin	22	0		18	4	0.181818
N2 15	15˚C	N2	No carbenicillin	22	0		18	4	0.181818
N2 15	15˚C	N2	No carbenicillin	22	0		18	4	0.181818
N2 15	15˚C	N2	No carbenicillin	22	0		14	8	0.363636
N2 15	15˚C	N2	No carbenicillin	22	0		18	4	0.181818
N2 15	15˚C	N2	No carbenicillin	24	0		16	8	0.333333
N2 15	15˚C	N2	No carbenicillin	24	0		16	8	0.333333
N2 15	15˚C	N2	No carbenicillin	24	0		18	6	0.25
N2 15	15˚C	N2	No carbenicillin	26	0		18	8	0.307692
N2 15	15˚C	N2	No carbenicillin	26	0		20	6	0.230769
N2 15	15˚C	N2	No carbenicillin	26	0		20	6	0.230769
N2 15	15˚C	N2	No carbenicillin	26	0		16	10	0.384615
N2 15	15˚C	N2	No carbenicillin	28	0		18	10	0.357143
N2 15	15˚C	N2	No carbenicillin	28	0		22	6	0.214286
N2 15	15˚C	N2	No carbenicillin	28	0		20	8	0.285714
N2 15	15˚C	N2	No carbenicillin	28	0		22	6	0.214286
N2 15	15˚C	N2	No carbenicillin	32	0		18	14	0.4375
N2 15	15˚C	N2	No carbenicillin	20	0		10	10	0.5
N2 15	15˚C	N2	No carbenicillin	20	0		18	2	0.1
N2 15	15˚C	N2	No carbenicillin	22	0		12	10	0.454545
N2 15	15˚C	N2	No carbenicillin	22	0		18	4	0.181818
N2 15	15˚C	N2	No carbenicillin	22	0		18	4	0.181818
N2 15	15˚C	N2	No carbenicillin	26	0		20	6	0.230769
N2 15	15˚C	N2	No carbenicillin	26	0		14	12	0.461538
N2 15	15˚C	N2	No carbenicillin	26	0		16	10	0.384615
N2 15	15˚C	N2	No carbenicillin	26	0		20	6	0.230769
N2 15	15˚C	N2	No carbenicillin	28	0		24	4	0.142857
N2 15	15˚C	N2	No carbenicillin	28	0		20	8	0.285714
N2 15	15˚C	N2	No carbenicillin	28	0		22	6	0.214286
N2 15	15˚C	N2	No carbenicillin	28	0		18	10	0.357143
N2 15	15˚C	N2	No carbenicillin	28	0		22	6	0.214286
N2 15	15˚C	N2	No carbenicillin	28	0		20	8	0.285714
N2 15	15˚C	N2	No carbenicillin	28	0		24	4	0.142857
N2 15	15˚C	N2	No carbenicillin	30	0		20	10	0.333333
N2 15	15˚C	N2	No carbenicillin	30	0		20	10	0.333333
N2 15	15˚C	N2	No carbenicillin	30	0		20	10	0.333333
N2 15	15˚C	N2	No carbenicillin	30	0		26	4	0.133333
N2 15	15˚C	N2	No carbenicillin	32	0		24	8	0.25
N2 15	15˚C	N2	No carbenicillin	32	0		30	2	0.0625
N2 15	15˚C	N2	No carbenicillin	32	0		22	10	0.3125
N2 15	15˚C	N2	No carbenicillin	32	0		24	8	0.25
N2 15	15˚C	N2	No carbenicillin	32	0		26	6	0.1875
N2 15	15˚C	N2	No carbenicillin	32	0		28	4	0.125
N2 15	15˚C	N2	No carbenicillin	32	0		24	8	0.25
N2 15	15˚C	N2	No carbenicillin	32	0		24	8	0.25
N2 15	15˚C	N2	No carbenicillin	32	0		24	8	0.25
N2 15	15˚C	N2	No carbenicillin	34	0		26	8	0.235294
N2 15	15˚C	N2	No carbenicillin	34	0		32	2	0.0588235
N2 15	15˚C	N2	No carbenicillin	34	0		30	4	0.117647
N2 15	15˚C	N2	No carbenicillin	34	0		16	18	0.529412
N2 15	15˚C	N2	No carbenicillin	34	0		22	12	0.352941
N2 15	15˚C	N2	No carbenicillin	36	0		30	6	0.166667
N2 15	15˚C	N2	No carbenicillin	36	0		32	4	0.111111
N2 15	15˚C	N2	No carbenicillin	36	0		32	4	0.111111
N2 15	15˚C	N2	No carbenicillin	40	0		32	8	0.2
N2 20	20˚C	N2	No carbenicillin	7	1
N2 20	20˚C	N2	No carbenicillin	9	1
N2 20	20˚C	N2	No carbenicillin	9	0		9	0	0		0.666667
N2 20	20˚C	N2	No carbenicillin	9	0		7	2	0.222222		0.666667
N2 20	20˚C	N2	No carbenicillin	11	0		9	2	0.181818		0.8
N2 20	20˚C	N2	No carbenicillin	11	0		9	2	0.181818		0.8
N2 20	20˚C	N2	No carbenicillin	11	0		9	2	0.181818		0.8
N2 20	20˚C	N2	No carbenicillin	13	0		11	2	0.153846		0.714286
N2 20	20˚C	N2	No carbenicillin	13	0		11	2	0.153846		0.857143
N2 20	20˚C	N2	No carbenicillin	13	0		9	4	0.307692		0.285714
N2 20	20˚C	N2	No carbenicillin	13	0		9	4	0.307692		0.142857
N2 20	20˚C	N2	No carbenicillin	13	0		9	4	0.307692
N2 20	20˚C	N2	No carbenicillin	15	0		11	4	0.266667		0.111111
N2 20	20˚C	N2	No carbenicillin	17	0		13	4	0.235294		0.0909091
N2 20	20˚C	N2	No carbenicillin	17	0		13	4	0.235294		0.363636
N2 20	20˚C	N2	No carbenicillin	19	0		15	4	0.210526		0.538462
N2 20	20˚C	N2	No carbenicillin	19	0		13	6	0.315789		0.692308
N2 20	20˚C	N2	No carbenicillin	11	0		9	2	0.181818		0.272727
N2 20	20˚C	N2	No carbenicillin	13	0		13	0	0		0.461538
N2 20	20˚C	N2	No carbenicillin	13	0		9	4	0.307692		0.333333
N2 20	20˚C	N2	No carbenicillin	15	0		11	4	0.266667		0
N2 20	20˚C	N2	No carbenicillin	15	0		13	2	0.133333		0.0666667
N2 20	20˚C	N2	No carbenicillin	17	0		15	2	0.117647		0.0588235
N2 20	20˚C	N2	No carbenicillin	17	0		11	6	0.352941		0.0588235
N2 20	20˚C	N2	No carbenicillin	17	0		15	2	0.117647		0.0588235
N2 20	20˚C	N2	No carbenicillin	17	0		9	8	0.470588		0.176471
N2 20	20˚C	N2	No carbenicillin	17	0		13	4	0.235294		0.176471
N2 20	20˚C	N2	No carbenicillin	17	0		15	2	0.117647		0.0588235
N2 20	20˚C	N2	No carbenicillin	17	0		11	6	0.352941		0
N2 20	20˚C	N2	No carbenicillin	19	0		15	4	0.210526		0.315789
N2 20	20˚C	N2	No carbenicillin	19	0		15	4	0.210526		0.368421
N2 20	20˚C	N2	No carbenicillin	19	0		15	4	0.210526		0.0526316
N2 20	20˚C	N2	No carbenicillin	19	0		11	8	0.421053		0.631579
N2 20	20˚C	N2	No carbenicillin	19	0		17	2	0.105263		0.210526
N2 20	20˚C	N2	No carbenicillin	19	0		17	2	0.105263		0.157895
N2 20	20˚C	N2	No carbenicillin	21	0		17	4	0.190476		0.0952381
N2 20	20˚C	N2	No carbenicillin	21	0		17	4	0.190476		0.047619
N2 20	20˚C	N2	No carbenicillin	21	0		15	6	0.285714		0.333333
N2 20	20˚C	N2	No carbenicillin	21	0		17	4	0.190476		0.285714
N2 20	20˚C	N2	No carbenicillin	21	0		17	4	0.190476		0.238095
N2 20	20˚C	N2	No carbenicillin	21	0		17	4	0.190476		0
N2 20	20˚C	N2	No carbenicillin	21	0		17	4	0.190476		0.190476
N2 20	20˚C	N2	No carbenicillin	21	0		17	4	0.190476		0.142857
N2 20	20˚C	N2	No carbenicillin	21	0		17	4	0.190476		0.142857
N2 20	20˚C	N2	No carbenicillin	24	0		13	11	0.458333		0.375
N2 20	20˚C	N2	No carbenicillin	24	0		17	7	0.291667		0.166667
N2 20	20˚C	N2	No carbenicillin	24	0		17	7	0.291667		0.5
N2 20	20˚C	N2	No carbenicillin	24	0		21	3	0.125		0.0833333
N2 20	20˚C	N2	No carbenicillin	24	0		21	3	0.125		0.0416667
N2 20	20˚C	N2	No carbenicillin	24	0		21	3	0.125		0
N2 20	20˚C	N2	No carbenicillin	24	0		15	9	0.375		0.166667
N2 20	20˚C	N2	No carbenicillin	24	0		21	3	0.125		0.0833333
N2 20	20˚C	N2	No carbenicillin	24	0		19	5	0.208333		0.375
N2 20	20˚C	N2	No carbenicillin	24	0		17	7	0.291667		0.25
N2 20	20˚C	N2	No carbenicillin	24	0		21	3	0.125		0.666667
N2 20	20˚C	N2	No carbenicillin	24	0		19	5	0.208333		0.291667
N2 20	20˚C	N2	No carbenicillin	24	0		17	7	0.291667		0
N2 20	20˚C	N2	No carbenicillin	24	0		19	5	0.208333		0.0416667
N2 20	20˚C	N2	No carbenicillin	26	0		21	5	0.192308		0.115385
N2 20	20˚C	N2	No carbenicillin	26	0		17	9	0.346154		0.0384615
N2 20	20˚C	N2	No carbenicillin	26	0		24	2	0.0769231		0.0384615
N2 20	20˚C	N2	No carbenicillin	26	0		19	7	0.269231		0.346154
N2 20	20˚C	N2	No carbenicillin	26	0		21	5	0.192308		0.269231
N2 20	20˚C	N2	No carbenicillin	26	0		24	2	0.0769231		0.0384615
N2 20	20˚C	N2	No carbenicillin	28	0		24	4	0.142857		0.0714286
N2 20	20˚C	N2	No carbenicillin	28	0		21	7	0.25		0.0714286
N2 20	20˚C	N2	No carbenicillin	28	0		24	4	0.142857		0.285714
N2 20	20˚C	N2	No carbenicillin	30	0		24	6	0.2		0.166667
N2 20	20˚C	N2	No carbenicillin	32	0		26	6	0.1875		0.28125
N2 25	25˚C	N2	No carbenicillin	6	1
N2 25	25˚C	N2	No carbenicillin	6	0		6	0	0
N2 25	25˚C	N2	No carbenicillin	7	0		6	1	0.142857
N2 25	25˚C	N2	No carbenicillin	7	0		6	1	0.142857
N2 25	25˚C	N2	No carbenicillin	7	0		6	1	0.142857
N2 25	25˚C	N2	No carbenicillin	8	0		6	2	0.25
N2 25	25˚C	N2	No carbenicillin	8	0		6	2	0.25
N2 25	25˚C	N2	No carbenicillin	8	0		6	2	0.25
N2 25	25˚C	N2	No carbenicillin	8	0		7	1	0.125
N2 25	25˚C	N2	No carbenicillin	8	0		6	2	0.25
N2 25	25˚C	N2	No carbenicillin	8	0		7	1	0.125
N2 25	25˚C	N2	No carbenicillin	8	0		6	2	0.25
N2 25	25˚C	N2	No carbenicillin	8	0		6	2	0.25
N2 25	25˚C	N2	No carbenicillin	8	0		8	0	0
N2 25	25˚C	N2	No carbenicillin	8	0		7	1	0.125
N2 25	25˚C	N2	No carbenicillin	8	0		6	2	0.25
N2 25	25˚C	N2	No carbenicillin	8	0		6	2	0.25
N2 25	25˚C	N2	No carbenicillin	8	0		6	2	0.25
N2 25	25˚C	N2	No carbenicillin	9	0		7	2	0.222222
N2 25	25˚C	N2	No carbenicillin	9	0		7	2	0.222222
N2 25	25˚C	N2	No carbenicillin	9	0		7	2	0.222222
N2 25	25˚C	N2	No carbenicillin	9	0		7	2	0.222222
N2 25	25˚C	N2	No carbenicillin	9	0		7	2	0.222222
N2 25	25˚C	N2	No carbenicillin	9	0		8	1	0.111111
N2 25	25˚C	N2	No carbenicillin	10	0		6	4	0.4
N2 25	25˚C	N2	No carbenicillin	10	0		6	4	0.4
N2 25	25˚C	N2	No carbenicillin	10	0		6	4	0.4
N2 25	25˚C	N2	No carbenicillin	11	0		9	2	0.181818
N2 25	25˚C	N2	No carbenicillin	12	0		10	2	0.166667
N2 25	25˚C	N2	No carbenicillin	6	0		6	0	0
N2 25	25˚C	N2	No carbenicillin	6	0		6	0	0
N2 25	25˚C	N2	No carbenicillin	6	0		6	0	0
N2 25	25˚C	N2	No carbenicillin	6	0		6	0	0
N2 25	25˚C	N2	No carbenicillin	6	0		6	0	0
N2 25	25˚C	N2	No carbenicillin	7	0		6	1	0.142857
N2 25	25˚C	N2	No carbenicillin	7	0		6	1	0.142857
N2 25	25˚C	N2	No carbenicillin	8	0		7	1	0.125
N2 25	25˚C	N2	No carbenicillin	9	0		8	1	0.111111
N2 25	25˚C	N2	No carbenicillin	9	0		8	1	0.111111
N2 25	25˚C	N2	No carbenicillin	10	0		7	3	0.3
N2 25	25˚C	N2	No carbenicillin	11	0		9	2	0.181818
N2 25	25˚C	N2	No carbenicillin	11	0		8	3	0.272727
N2 25	25˚C	N2	No carbenicillin	12	0		10	2	0.166667
N2 25	25˚C	N2	No carbenicillin	12	0		9	3	0.25
N2 25	25˚C	N2	No carbenicillin	13	0		11	2	0.153846
N2 25	25˚C	N2	No carbenicillin	13	0		11	2	0.153846
N2 25	25˚C	N2	No carbenicillin	13	0		9	4	0.307692
N2 25	25˚C	N2	No carbenicillin	13	0		10	3	0.230769
N2 25	25˚C	N2	No carbenicillin	13	0		12	1	0.0769231
N2 25	25˚C	N2	No carbenicillin	14	0		12	2	0.142857
N2 25	25˚C	N2	No carbenicillin	14	0		12	2	0.142857
N2 25	25˚C	N2	No carbenicillin	14	0		12	2	0.142857
N2 25	25˚C	N2	No carbenicillin	14	0		11	3	0.214286
N2 25	25˚C	N2	No carbenicillin	15	0		11	4	0.266667
N2 25	25˚C	N2	No carbenicillin	15	0		11	4	0.266667
N2 25	25˚C	N2	No carbenicillin	15	0		13	2	0.133333
N2 25	25˚C	N2	No carbenicillin	15	0		13	2	0.133333
N2 25	25˚C	N2	No carbenicillin	15	0		12	3	0.2
N2 25	25˚C	N2	No carbenicillin	15	0		12	3	0.2
N2 25	25˚C	N2	No carbenicillin	15	0		13	2	0.133333
N2 25	25˚C	N2	No carbenicillin	15	0		13	2	0.133333
N2 25	25˚C	N2	No carbenicillin	16	0		11	5	0.3125
N2 25	25˚C	N2	No carbenicillin	16	0		12	4	0.25
N2 25	25˚C	N2	No carbenicillin	16	0		9	7	0.4375
N2 25	25˚C	N2	No carbenicillin	17	0		13	4	0.235294
N2 25	25˚C	N2	No carbenicillin	17	0		14	3	0.176471
N2 25	25˚C	N2	No carbenicillin	18	0		13	5	0.277778
N2 25	25˚C	N2	No carbenicillin	18	0		13	5	0.277778
N2 25	25˚C	N2	No carbenicillin	19	0		14	5	0.263158
N2 25	25˚C	N2	No carbenicillin	20	0		17	3	0.15
N2 25	25˚C	N2	No carbenicillin	27	0		19	8	0.296296
N2 15 carb	15˚C	N2	Carbenicillin	18	1
N2 15 carb	15˚C	N2	Carbenicillin	16	0		14	2	0.125
N2 15 carb	15˚C	N2	Carbenicillin	18	0		10	8	0.444444
N2 15 carb	15˚C	N2	Carbenicillin	20	0		18	2	0.1
N2 15 carb	15˚C	N2	Carbenicillin	22	0		20	2	0.0909091
N2 15 carb	15˚C	N2	Carbenicillin	22	0		14	8	0.363636
N2 15 carb	15˚C	N2	Carbenicillin	22	0		16	6	0.272727
N2 15 carb	15˚C	N2	Carbenicillin	22	0		20	2	0.0909091
N2 15 carb	15˚C	N2	Carbenicillin	22	0		16	6	0.272727
N2 15 carb	15˚C	N2	Carbenicillin	24	0		16	8	0.333333
N2 15 carb	15˚C	N2	Carbenicillin	24	0		20	4	0.166667
N2 15 carb	15˚C	N2	Carbenicillin	26	0		22	4	0.153846
N2 15 carb	15˚C	N2	Carbenicillin	26	0		20	6	0.230769
N2 15 carb	15˚C	N2	Carbenicillin	28	0		20	8	0.285714
N2 15 carb	15˚C	N2	Carbenicillin	28	0		18	10	0.357143
N2 15 carb	15˚C	N2	Carbenicillin	28	0		20	8	0.285714
N2 15 carb	15˚C	N2	Carbenicillin	30	0		20	10	0.333333
N2 15 carb	15˚C	N2	Carbenicillin	32	0		22	10	0.3125
N2 15 carb	15˚C	N2	Carbenicillin	34	0		16	18	0.529412
N2 15 carb	15˚C	N2	Carbenicillin	34	0		20	14	0.411765
N2 15 carb	15˚C	N2	Carbenicillin	34	0		22	12	0.352941
N2 15 carb	15˚C	N2	Carbenicillin	34	0		18	16	0.470588
N2 15 carb	15˚C	N2	Carbenicillin	34	0		26	8	0.235294
N2 15 carb	15˚C	N2	Carbenicillin	36	0		20	16	0.444444
N2 15 carb	15˚C	N2	Carbenicillin	36	0		16	20	0.555556
N2 15 carb	15˚C	N2	Carbenicillin	36	0		20	16	0.444444
N2 15 carb	15˚C	N2	Carbenicillin	36	0		20	16	0.444444
N2 15 carb	15˚C	N2	Carbenicillin	38	0		20	18	0.473684
N2 15 carb	15˚C	N2	Carbenicillin	40	0		16	24	0.6
N2 15 carb	15˚C	N2	Carbenicillin	40	0		22	18	0.45
N2 15 carb	15˚C	N2	Carbenicillin	40	0		20	20	0.5
N2 15 carb	15˚C	N2	Carbenicillin	40	0		18	22	0.55
N2 15 carb	15˚C	N2	Carbenicillin	42	0		20	22	0.52381
N2 15 carb	15˚C	N2	Carbenicillin	42	0		24	18	0.428571
N2 15 carb	15˚C	N2	Carbenicillin	44	0		28	16	0.363636
N2 15 carb	15˚C	N2	Carbenicillin	44	0		28	16	0.363636
N2 15 carb	15˚C	N2	Carbenicillin	44	0		28	16	0.363636
N2 15 carb	15˚C	N2	Carbenicillin	44	0		26	18	0.409091
N2 15 carb	15˚C	N2	Carbenicillin	44	0		22	22	0.5
N2 15 carb	15˚C	N2	Carbenicillin	44	0		28	16	0.363636
N2 15 carb	15˚C	N2	Carbenicillin	44	0		26	18	0.409091
N2 15 carb	15˚C	N2	Carbenicillin	44	0		24	20	0.454545
N2 15 carb	15˚C	N2	Carbenicillin	44	0		20	24	0.545455
N2 15 carb	15˚C	N2	Carbenicillin	44	0		20	24	0.545455
N2 15 carb	15˚C	N2	Carbenicillin	44	0		30	14	0.318182
N2 15 carb	15˚C	N2	Carbenicillin	44	0		20	24	0.545455
N2 15 carb	15˚C	N2	Carbenicillin	44	0		16	28	0.636364
N2 15 carb	15˚C	N2	Carbenicillin	44	0		18	26	0.590909
N2 15 carb	15˚C	N2	Carbenicillin	46	0		22	24	0.521739
N2 15 carb	15˚C	N2	Carbenicillin	46	0		34	12	0.26087
N2 15 carb	15˚C	N2	Carbenicillin	48	0		30	18	0.375
N2 15 carb	15˚C	N2	Carbenicillin	48	0		30	18	0.375
N2 15 carb	15˚C	N2	Carbenicillin	48	0		20	28	0.583333
N2 15 carb	15˚C	N2	Carbenicillin	50	0		32	18	0.36
N2 15 carb	15˚C	N2	Carbenicillin	50	0		24	26	0.52
N2 15 carb	15˚C	N2	Carbenicillin	50	0		32	18	0.36
N2 15 carb	15˚C	N2	Carbenicillin	50	0		34	16	0.32
N2 15 carb	15˚C	N2	Carbenicillin	50	0		30	20	0.4
N2 15 carb	15˚C	N2	Carbenicillin	50	0		20	30	0.6
N2 15 carb	15˚C	N2	Carbenicillin	50	0		34	16	0.32
N2 15 carb	15˚C	N2	Carbenicillin	53	0		22	31	0.584906
N2 15 carb	15˚C	N2	Carbenicillin	53	0		36	17	0.320755
N2 15 carb	15˚C	N2	Carbenicillin	53	0		28	25	0.471698
N2 20 carb	20˚C	N2	Carbenicillin	9	1
N2 20 carb	20˚C	N2	Carbenicillin	13	0		13	0	0		0.666667
N2 20 carb	20˚C	N2	Carbenicillin	17	0		13	4	0.235294		0
N2 20 carb	20˚C	N2	Carbenicillin	17	0		15	2	0.117647		0.375
N2 20 carb	20˚C	N2	Carbenicillin	17	0		9	8	0.470588		0.875
N2 20 carb	20˚C	N2	Carbenicillin	19	0		13	6	0.315789		0.333333
N2 20 carb	20˚C	N2	Carbenicillin	19	0		15	4	0.210526		0.875
N2 20 carb	20˚C	N2	Carbenicillin	19	0		13	6	0.315789		0.333333
N2 20 carb	20˚C	N2	Carbenicillin	19	0		15	4	0.210526		0.5
N2 20 carb	20˚C	N2	Carbenicillin	19	0		15	4	0.210526		0.833333
N2 20 carb	20˚C	N2	Carbenicillin	21	0		11	10	0.47619		1
N2 20 carb	20˚C	N2	Carbenicillin	21	0		15	6	0.285714		0.5
N2 20 carb	20˚C	N2	Carbenicillin	21	0		15	6	0.285714		0.375
N2 20 carb	20˚C	N2	Carbenicillin	24	0		17	7	0.291667		0.5
N2 20 carb	20˚C	N2	Carbenicillin	24	0		11	13	0.541667		0.5
N2 20 carb	20˚C	N2	Carbenicillin	24	0		11	13	0.541667		0.5
N2 20 carb	20˚C	N2	Carbenicillin	24	0		17	7	0.291667		0.7
N2 20 carb	20˚C	N2	Carbenicillin	24	0		17	7	0.291667		0.9
N2 20 carb	20˚C	N2	Carbenicillin	24	0		13	11	0.458333		0.833333
N2 20 carb	20˚C	N2	Carbenicillin	24	0		17	7	0.291667		1
N2 20 carb	20˚C	N2	Carbenicillin	24	0		17	7	0.291667		0.5
N2 20 carb	20˚C	N2	Carbenicillin	24	0		13	11	0.458333		0.666667
N2 20 carb	20˚C	N2	Carbenicillin	24	0		15	9	0.375		0.875
N2 20 carb	20˚C	N2	Carbenicillin	26	0		17	9	0.346154		0.9
N2 20 carb	20˚C	N2	Carbenicillin	26	0		19	7	0.269231		0.75
N2 20 carb	20˚C	N2	Carbenicillin	26	0		17	9	0.346154		1
N2 20 carb	20˚C	N2	Carbenicillin	26	0		19	7	0.269231		0.833333
N2 20 carb	20˚C	N2	Carbenicillin	26	0		19	7	0.269231		0.416667
N2 20 carb	20˚C	N2	Carbenicillin	28	0		17	11	0.392857		0.8
N2 20 carb	20˚C	N2	Carbenicillin	28	0		21	7	0.25		0.5
N2 20 carb	20˚C	N2	Carbenicillin	28	0		17	11	0.392857		0.9
N2 20 carb	20˚C	N2	Carbenicillin	28	0		17	11	0.392857		1
N2 20 carb	20˚C	N2	Carbenicillin	28	0		13	15	0.535714		0.5
N2 20 carb	20˚C	N2	Carbenicillin	30	0		17	13	0.433333		0.7
N2 20 carb	20˚C	N2	Carbenicillin	30	0		21	9	0.3		0.0714286
N2 20 carb	20˚C	N2	Carbenicillin	30	0		17	13	0.433333		0.6
N2 20 carb	20˚C	N2	Carbenicillin	30	0		19	11	0.366667		0.5
N2 20 carb	20˚C	N2	Carbenicillin	30	0		21	9	0.3		1
N2 20 carb	20˚C	N2	Carbenicillin	30	0		15	15	0.5		0.875
N2 20 carb	20˚C	N2	Carbenicillin	30	0		19	11	0.366667		0.583333
N2 20 carb	20˚C	N2	Carbenicillin	30	0		15	15	0.5		0.625
N2 20 carb	20˚C	N2	Carbenicillin	32	0		19	13	0.40625		0.333333
N2 20 carb	20˚C	N2	Carbenicillin	32	0		19	13	0.40625		0.75
N2 20 carb	20˚C	N2	Carbenicillin	32	0		17	15	0.46875		0.6
N2 20 carb	20˚C	N2	Carbenicillin	32	0		15	17	0.53125		0.625
N2 20 carb	20˚C	N2	Carbenicillin	34	0		19	15	0.441176		0.916667
N2 20 carb	20˚C	N2	Carbenicillin	34	0		21	13	0.382353		0.642857
N2 20 carb	20˚C	N2	Carbenicillin	34	0		21	13	0.382353		0.928571
N2 20 carb	20˚C	N2	Carbenicillin	34	0		21	13	0.382353		0.928571
N2 20 carb	20˚C	N2	Carbenicillin	34	0		22	12	0.352941		0.571429
N2 20 carb	20˚C	N2	Carbenicillin	34	0		21	13	0.382353		0.642857
N2 20 carb	20˚C	N2	Carbenicillin	34	0		21	13	0.382353		0.5
N2 20 carb	20˚C	N2	Carbenicillin	34	0		17	17	0.5		0.8
N2 20 carb	20˚C	N2	Carbenicillin	34	0		15	19	0.558824		1
N2 20 carb	20˚C	N2	Carbenicillin	34	0		21	13	0.382353		0.642857
N2 20 carb	20˚C	N2	Carbenicillin	34	0		19	15	0.441176		0.583333
N2 20 carb	20˚C	N2	Carbenicillin	36	0		22	14	0.388889		0.642857
N2 20 carb	20˚C	N2	Carbenicillin	36	0		21	15	0.416667		0.642857
N2 20 carb	20˚C	N2	Carbenicillin	36	0		17	19	0.527778		0.5
N2 20 carb	20˚C	N2	Carbenicillin	36	0		21	15	0.416667		0.928571
N2 20 carb	20˚C	N2	Carbenicillin	36	0		21	15	0.416667		0.5
N2 20 carb	20˚C	N2	Carbenicillin	36	0		17	19	0.527778		0.9
N2 20 carb	20˚C	N2	Carbenicillin	36	0		19	17	0.472222		0.5
N2 20 carb	20˚C	N2	Carbenicillin	36	0		24	12	0.333333		0.875
N2 20 carb	20˚C	N2	Carbenicillin	36	0		19	17	0.472222		0.916667
N2 20 carb	20˚C	N2	Carbenicillin	36	0		17	19	0.527778		0.5
N2 20 carb	20˚C	N2	Carbenicillin	38	0		24	14	0.368421		0.8125
N2 20 carb	20˚C	N2	Carbenicillin	38	0		21	17	0.447368		0.571429
N2 20 carb	20˚C	N2	Carbenicillin	40	0		30	10	0.25		0.818182
N2 20 carb	20˚C	N2	Carbenicillin	40	0		21	19	0.475		1
N2 20 carb	20˚C	N2	Carbenicillin	42	0		24	18	0.428571		0.5
N2 25 carb	25˚C	N2	Carbenicillin	7	1
N2 25 carb	25˚C	N2	Carbenicillin	6	1
N2 25 carb	25˚C	N2	Carbenicillin	9	0		6	3	0.333333
N2 25 carb	25˚C	N2	Carbenicillin	11	0		6	5	0.454545
N2 25 carb	25˚C	N2	Carbenicillin	12	0		9	3	0.25
N2 25 carb	25˚C	N2	Carbenicillin	12	0		9	3	0.25
N2 25 carb	25˚C	N2	Carbenicillin	13	0		6	7	0.538462
N2 25 carb	25˚C	N2	Carbenicillin	13	0		8	5	0.384615
N2 25 carb	25˚C	N2	Carbenicillin	15	0		9	6	0.4
N2 25 carb	25˚C	N2	Carbenicillin	15	0		10	5	0.333333
N2 25 carb	25˚C	N2	Carbenicillin	15	0		8	7	0.466667
N2 25 carb	25˚C	N2	Carbenicillin	15	0		9	6	0.4
N2 25 carb	25˚C	N2	Carbenicillin	17	0		11	6	0.352941
N2 25 carb	25˚C	N2	Carbenicillin	17	0		13	4	0.235294
N2 25 carb	25˚C	N2	Carbenicillin	17	0		11	6	0.352941
N2 25 carb	25˚C	N2	Carbenicillin	17	0		10	7	0.411765
N2 25 carb	25˚C	N2	Carbenicillin	17	0		11	6	0.352941
N2 25 carb	25˚C	N2	Carbenicillin	17	0		13	4	0.235294
N2 25 carb	25˚C	N2	Carbenicillin	17	0		12	5	0.294118
N2 25 carb	25˚C	N2	Carbenicillin	17	0		13	4	0.235294
N2 25 carb	25˚C	N2	Carbenicillin	17	0		11	6	0.352941
N2 25 carb	25˚C	N2	Carbenicillin	17	0		9	8	0.470588
N2 25 carb	25˚C	N2	Carbenicillin	17	0		9	8	0.470588
N2 25 carb	25˚C	N2	Carbenicillin	17	0		9	8	0.470588
N2 25 carb	25˚C	N2	Carbenicillin	17	0		13	4	0.235294
N2 25 carb	25˚C	N2	Carbenicillin	17	0		12	5	0.294118
N2 25 carb	25˚C	N2	Carbenicillin	17	0		10	7	0.411765
N2 25 carb	25˚C	N2	Carbenicillin	17	0		13	4	0.235294
N2 25 carb	25˚C	N2	Carbenicillin	17	0		13	4	0.235294
N2 25 carb	25˚C	N2	Carbenicillin	17	0		9	8	0.470588
N2 25 carb	25˚C	N2	Carbenicillin	17	0		12	5	0.294118
N2 25 carb	25˚C	N2	Carbenicillin	17	0		11	6	0.352941
N2 25 carb	25˚C	N2	Carbenicillin	19	0		13	6	0.315789
N2 25 carb	25˚C	N2	Carbenicillin	19	0		10	9	0.473684
N2 25 carb	25˚C	N2	Carbenicillin	19	0		11	8	0.421053
N2 25 carb	25˚C	N2	Carbenicillin	19	0		10	9	0.473684
N2 25 carb	25˚C	N2	Carbenicillin	19	0		13	6	0.315789
N2 25 carb	25˚C	N2	Carbenicillin	19	0		11	8	0.421053
N2 25 carb	25˚C	N2	Carbenicillin	19	0		15	4	0.210526
N2 25 carb	25˚C	N2	Carbenicillin	19	0		13	6	0.315789
N2 25 carb	25˚C	N2	Carbenicillin	19	0		15	4	0.210526
N2 25 carb	25˚C	N2	Carbenicillin	19	0		15	4	0.210526
N2 25 carb	25˚C	N2	Carbenicillin	19	0		12	7	0.368421
N2 25 carb	25˚C	N2	Carbenicillin	19	0		11	8	0.421053
N2 25 carb	25˚C	N2	Carbenicillin	19	0		15	4	0.210526
N2 25 carb	25˚C	N2	Carbenicillin	19	0		12	7	0.368421
N2 25 carb	25˚C	N2	Carbenicillin	19	0		12	7	0.368421
N2 25 carb	25˚C	N2	Carbenicillin	19	0		9	10	0.526316
N2 25 carb	25˚C	N2	Carbenicillin	19	0		15	4	0.210526
N2 25 carb	25˚C	N2	Carbenicillin	19	0		11	8	0.421053
N2 25 carb	25˚C	N2	Carbenicillin	19	0		10	9	0.473684
N2 25 carb	25˚C	N2	Carbenicillin	19	0		14	5	0.263158
N2 25 carb	25˚C	N2	Carbenicillin	19	0		15	4	0.210526
N2 25 carb	25˚C	N2	Carbenicillin	19	0		11	8	0.421053
N2 25 carb	25˚C	N2	Carbenicillin	19	0		15	4	0.210526
N2 25 carb	25˚C	N2	Carbenicillin	19	0		11	8	0.421053
N2 25 carb	25˚C	N2	Carbenicillin	21	0		15	6	0.285714
N2 25 carb	25˚C	N2	Carbenicillin	21	0		12	9	0.428571
N2 25 carb	25˚C	N2	Carbenicillin	21	0		17	4	0.190476
N2 25 carb	25˚C	N2	Carbenicillin	21	0		13	8	0.380952
N2 25 carb	25˚C	N2	Carbenicillin	21	0		15	6	0.285714
N2 25 carb	25˚C	N2	Carbenicillin	21	0		12	9	0.428571
N2 25 carb	25˚C	N2	Carbenicillin	21	0		13	8	0.380952
N2 25 carb	25˚C	N2	Carbenicillin	21	0		15	6	0.285714
N2 25 carb	25˚C	N2	Carbenicillin	21	0		16	5	0.238095
N2 25 carb	25˚C	N2	Carbenicillin	21	0		15	6	0.285714
N2 25 carb	25˚C	N2	Carbenicillin	21	0		15	6	0.285714
N2 25 carb	25˚C	N2	Carbenicillin	24	0		15	9	0.375
N2 25 carb	25˚C	N2	Carbenicillin	24	0		15	9	0.375
N2 25 carb	25˚C	N2	Carbenicillin	24	0		17	7	0.291667
N2 25 carb	25˚C	N2	Carbenicillin	24	0		17	7	0.291667
N2 25 carb	25˚C	N2	Carbenicillin	24	0		13	11	0.458333
m577 15	15˚C	daf-2(m577)	No carbenicillin	40	0	pII	31	9	0.225
m577 15	15˚C	daf-2(m577)	No carbenicillin	31	0	pII	25	6	0.193548
m577 15	15˚C	daf-2(m577)	No carbenicillin	40	0	P	33	7	0.175
m577 15	15˚C	daf-2(m577)	No carbenicillin	25	0	pII	21	4	0.16
m577 15	15˚C	daf-2(m577)	No carbenicillin	40	0	P	33	7	0.175
m577 15	15˚C	daf-2(m577)	No carbenicillin	21	0	pnII	15	6	0.285714
m577 15	15˚C	daf-2(m577)	No carbenicillin	25	0	pII	17	8	0.32
m577 15	15˚C	daf-2(m577)	No carbenicillin	33	0	pII	29	4	0.121212
m577 15	15˚C	daf-2(m577)	No carbenicillin	33	0	pII	29	4	0.121212
m577 15	15˚C	daf-2(m577)	No carbenicillin	35	0	pII	29	6	0.171429
m577 15	15˚C	daf-2(m577)	No carbenicillin	35	0	pII	29	6	0.171429
m577 15	15˚C	daf-2(m577)	No carbenicillin	42	0	pII	35	7	0.166667
m577 15	15˚C	daf-2(m577)	No carbenicillin	44	0	pII	36	8	0.181818
m577 15	15˚C	daf-2(m577)	No carbenicillin	33	0	pII	29	4	0.121212
m577 15	15˚C	daf-2(m577)	No carbenicillin	46	0	pII	38	8	0.173913
m577 15	15˚C	daf-2(m577)	No carbenicillin	31	0	pII	29	2	0.0645161
m577 15	15˚C	daf-2(m577)	No carbenicillin	29	0	pII	23	6	0.206897
m577 15	15˚C	daf-2(m577)	No carbenicillin	29	0	pII	23	6	0.206897
m577 15	15˚C	daf-2(m577)	No carbenicillin	40	0	P	33	7	0.175
m577 15	15˚C	daf-2(m577)	No carbenicillin	29	0	pII	23	6	0.206897
m577 15	15˚C	daf-2(m577)	No carbenicillin	23	0	pII	15	8	0.347826
m577 15	15˚C	daf-2(m577)	No carbenicillin	19	0	pnII	15	4	0.210526
m577 15	15˚C	daf-2(m577)	No carbenicillin	42	0	pII	29	13	0.309524
m577 15	15˚C	daf-2(m577)	No carbenicillin	46	0	pII	38	8	0.173913
m577 15	15˚C	daf-2(m577)	No carbenicillin	33	0	pII	29	4	0.121212
m577 15	15˚C	daf-2(m577)	No carbenicillin	40	0	pII	31	9	0.225
m577 15	15˚C	daf-2(m577)	No carbenicillin	38	0	pII	31	7	0.184211
m577 15	15˚C	daf-2(m577)	No carbenicillin	29	1	pnII	29	0	0
m577 15	15˚C	daf-2(m577)	No carbenicillin	29	0	pII	23	6	0.206897
m577 15	15˚C	daf-2(m577)	No carbenicillin	21	0	pnII	11	10	0.47619
m577 15	15˚C	daf-2(m577)	No carbenicillin	54	0	pII	42	12	0.222222
m577 15	15˚C	daf-2(m577)	No carbenicillin	29	0	pII	25	4	0.137931
m577 15	15˚C	daf-2(m577)	No carbenicillin	42	0	pII	36	6	0.142857
m577 15	15˚C	daf-2(m577)	No carbenicillin	36	0	pnII	29	7	0.194444
m577 15	15˚C	daf-2(m577)	No carbenicillin	29	0	pII	25	4	0.137931
m577 15	15˚C	daf-2(m577)	No carbenicillin	31	0	pII	29	2	0.0645161
m577 20	20˚C	daf-2(m577)	No carbenicillin	37	0	pII	31	6	0.162162
m577 20	20˚C	daf-2(m577)	No carbenicillin	47	0	pnII	35	12	0.255319
m577 20	20˚C	daf-2(m577)	No carbenicillin	41	0	pnII	33	8	0.195122
m577 20	20˚C	daf-2(m577)	No carbenicillin	31	1	pnII	31	0	0
m577 20	20˚C	daf-2(m577)	No carbenicillin	45	0	pnII	35	10	0.222222
m577 20	20˚C	daf-2(m577)	No carbenicillin	39	0	pII	31	8	0.205128
m577 20	20˚C	daf-2(m577)	No carbenicillin	39	0	pII	33	6	0.153846
m577 20	20˚C	daf-2(m577)	No carbenicillin	31	0	pII	25	6	0.193548
m577 20	20˚C	daf-2(m577)	No carbenicillin	27	0	pnII	23	4	0.148148
m577 20	20˚C	daf-2(m577)	No carbenicillin	43	0	pII	33	10	0.232558
m577 20	20˚C	daf-2(m577)	No carbenicillin	23	0	pII	21	2	0.0869565
m577 20	20˚C	daf-2(m577)	No carbenicillin	29	0	pII	25	4	0.137931
m577 20	20˚C	daf-2(m577)	No carbenicillin	39	0	pII	33	6	0.153846
m577 20	20˚C	daf-2(m577)	No carbenicillin	43	0	pII	33	10	0.232558
m577 20	20˚C	daf-2(m577)	No carbenicillin	35	0	pII	29	6	0.171429
m577 20	20˚C	daf-2(m577)	No carbenicillin	25	1	pnII	25	0	0
m577 20	20˚C	daf-2(m577)	No carbenicillin	39	0	pII	31	8	0.205128
m577 20	20˚C	daf-2(m577)	No carbenicillin	23	0	pnII	21	2	0.0869565
m577 20	20˚C	daf-2(m577)	No carbenicillin	31	0	pII	21	10	0.322581
m577 20	20˚C	daf-2(m577)	No carbenicillin	37	0	pnII	25	12	0.324324
m577 20	20˚C	daf-2(m577)	No carbenicillin	31	0	pII	21	10	0.322581
m577 20	20˚C	daf-2(m577)	No carbenicillin	41	0	pnII	29	12	0.292683
m577 20	20˚C	daf-2(m577)	No carbenicillin	33	0	pnII	29	4	0.121212
m577 20	20˚C	daf-2(m577)	No carbenicillin	9	1	pnII	9	0	0
m577 20	20˚C	daf-2(m577)	No carbenicillin	39	0	pnII	27	12	0.307692
m577 20	20˚C	daf-2(m577)	No carbenicillin	31	0	pII	23	8	0.258065
m577 20	20˚C	daf-2(m577)	No carbenicillin	31	0	pnII	29	2	0.0645161
m577 20	20˚C	daf-2(m577)	No carbenicillin	39	0	pII	33	6	0.153846
m577 20	20˚C	daf-2(m577)	No carbenicillin	55	0	pnII	37	18	0.327273
m577 20	20˚C	daf-2(m577)	No carbenicillin	37	0	pII	33	4	0.108108
m577 20	20˚C	daf-2(m577)	No carbenicillin	45	0	pII	31	14	0.311111
m577 20	20˚C	daf-2(m577)	No carbenicillin	33	0	pII	27	6	0.181818
m577 20	20˚C	daf-2(m577)	No carbenicillin	45	0	pnII	37	8	0.177778
m577 20	20˚C	daf-2(m577)	No carbenicillin	21	0	pnII	15	6	0.285714
m577 20	20˚C	daf-2(m577)	No carbenicillin	17	0	pnII	11	6	0.352941
m577 20	20˚C	daf-2(m577)	No carbenicillin	11	1	pnII	11	0	0
m577 25	25˚C	daf-2(m577)	No carbenicillin	16	0	pnII	14	2	0.125
m577 25	25˚C	daf-2(m577)	No carbenicillin	28	0	pnII	22	6	0.214286
m577 25	25˚C	daf-2(m577)	No carbenicillin	30	0	pnII	22	8	0.266667
m577 25	25˚C	daf-2(m577)	No carbenicillin	28	0	pnII	24	4	0.142857
m577 25	25˚C	daf-2(m577)	No carbenicillin	40	0	pnII	32	8	0.2
m577 25	25˚C	daf-2(m577)	No carbenicillin	36	0	pnII	24	12	0.333333
m577 25	25˚C	daf-2(m577)	No carbenicillin	30	0	pnII	22	8	0.266667
m577 25	25˚C	daf-2(m577)	No carbenicillin	20	0	pnII	16	4	0.2
m577 25	25˚C	daf-2(m577)	No carbenicillin	32	0	pnII	24	8	0.25
m577 25	25˚C	daf-2(m577)	No carbenicillin	36	0	pnII	30	6	0.166667
m577 25	25˚C	daf-2(m577)	No carbenicillin	11	0	pnII	9	2	0.181818
m577 25	25˚C	daf-2(m577)	No carbenicillin	32	0	pnII	22	10	0.3125
m577 25	25˚C	daf-2(m577)	No carbenicillin	22	0	pnII	16	6	0.272727
m577 25	25˚C	daf-2(m577)	No carbenicillin	22	0	pnII	20	2	0.0909091
m577 25	25˚C	daf-2(m577)	No carbenicillin	38	0	pnII	28	10	0.263158
m577 25	25˚C	daf-2(m577)	No carbenicillin	32	0	pnII	26	6	0.1875
m577 25	25˚C	daf-2(m577)	No carbenicillin	9	0	P	9	0	0
m577 25	25˚C	daf-2(m577)	No carbenicillin	26	0	pnII	22	4	0.153846
m577 25	25˚C	daf-2(m577)	No carbenicillin	26	0	pnII	14	12	0.461538
m577 25	25˚C	daf-2(m577)	No carbenicillin	9	0	pnII	6	3	0.333333
m577 25	25˚C	daf-2(m577)	No carbenicillin	36	0	pnII	28	8	0.222222
m577 15 carb	15˚C	daf-2(m577)	Carbenicillin	70	0	pnII	36	34	0.485714
m577 15 carb	15˚C	daf-2(m577)	Carbenicillin	62	0	pnII	38	24	0.387097
m577 15 carb	15˚C	daf-2(m577)	Carbenicillin	33	0	pnII	17	16	0.484848
m577 15 carb	15˚C	daf-2(m577)	Carbenicillin	54	0	pnII	27	27	0.5
m577 15 carb	15˚C	daf-2(m577)	Carbenicillin	19	1	pnII	11	8	0.421053
m577 15 carb	15˚C	daf-2(m577)	Carbenicillin	52	0	pnII	36	16	0.307692
m577 15 carb	15˚C	daf-2(m577)	Carbenicillin	72	0	pnII	40	32	0.444444
m577 15 carb	15˚C	daf-2(m577)	Carbenicillin	36	0	pnII	21	15	0.416667
m577 15 carb	15˚C	daf-2(m577)	Carbenicillin	62	0	pnII	42	20	0.322581
m577 15 carb	15˚C	daf-2(m577)	Carbenicillin	70	0	pnII	44	26	0.371429
m577 15 carb	15˚C	daf-2(m577)	Carbenicillin	27	0	pnII	17	10	0.37037
m577 15 carb	15˚C	daf-2(m577)	Carbenicillin	50	0	pnII	23	27	0.54
m577 15 carb	15˚C	daf-2(m577)	Carbenicillin	58	0	pnII	29	29	0.5
m577 15 carb	15˚C	daf-2(m577)	Carbenicillin	52	0	pnII	36	16	0.307692
m577 15 carb	15˚C	daf-2(m577)	Carbenicillin	27	0	pnII	15	12	0.444444
m577 15 carb	15˚C	daf-2(m577)	Carbenicillin	66	0	pnII	36	30	0.454545
m577 15 carb	15˚C	daf-2(m577)	Carbenicillin	64	0	pnII	42	22	0.34375
m577 15 carb	15˚C	daf-2(m577)	Carbenicillin	60	0	pnII	36	24	0.4
m577 15 carb	15˚C	daf-2(m577)	Carbenicillin	25	0	pnII	13	12	0.48
m577 15 carb	15˚C	daf-2(m577)	Carbenicillin	25	0	pnII	19	6	0.24
m577 15 carb	15˚C	daf-2(m577)	Carbenicillin	40	0	pnII	21	19	0.475
m577 15 carb	15˚C	daf-2(m577)	Carbenicillin	29	0	pnII	19	10	0.344828
m577 15 carb	15˚C	daf-2(m577)	Carbenicillin	60	0	pnII	42	18	0.3
m577 15 carb	15˚C	daf-2(m577)	Carbenicillin	13	1	pnII	13	0	0
m577 15 carb	15˚C	daf-2(m577)	Carbenicillin	42	0	pnII	17	25	0.595238
m577 15 carb	15˚C	daf-2(m577)	Carbenicillin	70	0	pnII	27	43	0.614286
m577 15 carb	15˚C	daf-2(m577)	Carbenicillin	66	0	pnII	34	32	0.484848
m577 15 carb	15˚C	daf-2(m577)	Carbenicillin	54	0	pnII	29	25	0.462963
m577 15 carb	15˚C	daf-2(m577)	Carbenicillin	48	0	pnII	21	27	0.5625
m577 15 carb	15˚C	daf-2(m577)	Carbenicillin	56	0	pnII	35	21	0.375
m577 15 carb	15˚C	daf-2(m577)	Carbenicillin	56	0	pnII	21	35	0.625
m577 15 carb	15˚C	daf-2(m577)	Carbenicillin	66	0	pnII	38	28	0.424242
m577 15 carb	15˚C	daf-2(m577)	Carbenicillin	33	0	pnII	21	12	0.363636
m577 15 carb	15˚C	daf-2(m577)	Carbenicillin	46	1	pnII	46	0	0
m577 15 carb	15˚C	daf-2(m577)	Carbenicillin	56	0	pnII	38	18	0.321429
m577 15 carb	15˚C	daf-2(m577)	Carbenicillin	33	1	pnII	33	0	0
m577 20 carb	20˚C	daf-2(m577)	Carbenicillin	47	0	pnII	29	18	0.382979
m577 20 carb	20˚C	daf-2(m577)	Carbenicillin	41	0	pnII	21	20	0.487805
m577 20 carb	20˚C	daf-2(m577)	Carbenicillin	41	0	pnII	33	8	0.195122
m577 20 carb	20˚C	daf-2(m577)	Carbenicillin	47	0	pnII	31	16	0.340426
m577 20 carb	20˚C	daf-2(m577)	Carbenicillin	51	0	pnII	31	20	0.392157
m577 20 carb	20˚C	daf-2(m577)	Carbenicillin	43	0	pnII	23	20	0.465116
m577 20 carb	20˚C	daf-2(m577)	Carbenicillin	55	0	pnII	33	22	0.4
m577 20 carb	20˚C	daf-2(m577)	Carbenicillin	11	1	pnII	11	0	0
m577 20 carb	20˚C	daf-2(m577)	Carbenicillin	53	0	pnII	35	18	0.339623
m577 20 carb	20˚C	daf-2(m577)	Carbenicillin	55	0	pnII	27	28	0.509091
m577 20 carb	20˚C	daf-2(m577)	Carbenicillin	47	0	pnII	23	24	0.510638
m577 20 carb	20˚C	daf-2(m577)	Carbenicillin	57	0	pnII	37	20	0.350877
m577 20 carb	20˚C	daf-2(m577)	Carbenicillin	53	0	pnII	35	18	0.339623
m577 20 carb	20˚C	daf-2(m577)	Carbenicillin	55	0	pnII	27	28	0.509091
m577 20 carb	20˚C	daf-2(m577)	Carbenicillin	55	0	pnII	41	14	0.254545
m577 20 carb	20˚C	daf-2(m577)	Carbenicillin	45	0	pnII	29	16	0.355556
m577 20 carb	20˚C	daf-2(m577)	Carbenicillin	51	0	pnII	37	14	0.27451
m577 20 carb	20˚C	daf-2(m577)	Carbenicillin	53	0	pnII	31	22	0.415094
m577 20 carb	20˚C	daf-2(m577)	Carbenicillin	37	0	pnII	19	18	0.486486
m577 20 carb	20˚C	daf-2(m577)	Carbenicillin	47	0	pnII	19	28	0.595745
m577 20 carb	20˚C	daf-2(m577)	Carbenicillin	35	0	pII	23	12	0.342857
m577 20 carb	20˚C	daf-2(m577)	Carbenicillin	31	0	pnII	17	14	0.451613
m577 20 carb	20˚C	daf-2(m577)	Carbenicillin	41	0	pnII	21	20	0.487805
m577 20 carb	20˚C	daf-2(m577)	Carbenicillin	51	0	pnII	23	28	0.54902
m577 20 carb	20˚C	daf-2(m577)	Carbenicillin	35	0	pII	19	16	0.457143
m577 20 carb	20˚C	daf-2(m577)	Carbenicillin	53	0	pnII	25	28	0.528302
m577 20 carb	20˚C	daf-2(m577)	Carbenicillin	53	0	pnII	35	18	0.339623
m577 20 carb	20˚C	daf-2(m577)	Carbenicillin	55	0	pnII	33	22	0.4
m577 20 carb	20˚C	daf-2(m577)	Carbenicillin	43	0	pnII	25	18	0.418605
m577 20 carb	20˚C	daf-2(m577)	Carbenicillin	49	0	pnII	31	18	0.367347
m577 20 carb	20˚C	daf-2(m577)	Carbenicillin	45	0	pnII	25	20	0.444444
m577 20 carb	20˚C	daf-2(m577)	Carbenicillin	21	1	pnII	21	0	0
m577 25 carb	25˚C	daf-2(m577)	Carbenicillin	42	0	pnII	34	8	0.190476
m577 25 carb	25˚C	daf-2(m577)	Carbenicillin	20	1	pnII	20	0	0
m577 25 carb	25˚C	daf-2(m577)	Carbenicillin	38	0	pnII	24	14	0.368421
m577 25 carb	25˚C	daf-2(m577)	Carbenicillin	34	0	pnII	24	10	0.294118
m577 25 carb	25˚C	daf-2(m577)	Carbenicillin	40	0	pnII	30	10	0.25
m577 25 carb	25˚C	daf-2(m577)	Carbenicillin	46	0	pnII	30	16	0.347826
m577 25 carb	25˚C	daf-2(m577)	Carbenicillin	24	0	pnII	18	6	0.25
m577 25 carb	25˚C	daf-2(m577)	Carbenicillin	42	0	pnII	30	12	0.285714
m577 25 carb	25˚C	daf-2(m577)	Carbenicillin	32	0	pnII	22	10	0.3125
m577 25 carb	25˚C	daf-2(m577)	Carbenicillin	18	0	pnII	14	4	0.222222
m577 25 carb	25˚C	daf-2(m577)	Carbenicillin	34	0	pnII	20	14	0.411765
m577 25 carb	25˚C	daf-2(m577)	Carbenicillin	42	0	pnII	28	14	0.333333
m577 25 carb	25˚C	daf-2(m577)	Carbenicillin	46	0	pnII	32	14	0.304348
m577 25 carb	25˚C	daf-2(m577)	Carbenicillin	42	0	pnII	32	10	0.238095
m577 25 carb	25˚C	daf-2(m577)	Carbenicillin	42	0	pnII	30	12	0.285714
m577 25 carb	25˚C	daf-2(m577)	Carbenicillin	36	0	pnII	24	12	0.333333
m577 25 carb	25˚C	daf-2(m577)	Carbenicillin	18	0	pnII	9	9	0.5
m577 25 carb	25˚C	daf-2(m577)	Carbenicillin	30	0	pnII	14	16	0.533333
m577 25 carb	25˚C	daf-2(m577)	Carbenicillin	36	0	pnII	20	16	0.444444
e1368 15	15˚C	daf-2(e1368)	No carbenicillin	52	0	pII	46	6	0.115385
e1368 15	15˚C	daf-2(e1368)	No carbenicillin	29	0	pII	19	10	0.344828
e1368 15	15˚C	daf-2(e1368)	No carbenicillin	42	0	pII	38	4	0.0952381
e1368 15	15˚C	daf-2(e1368)	No carbenicillin	38	0	pII	33	5	0.131579
e1368 15	15˚C	daf-2(e1368)	No carbenicillin	40	0	pII	35	5	0.125
e1368 15	15˚C	daf-2(e1368)	No carbenicillin	48	0	pII	40	8	0.166667
e1368 15	15˚C	daf-2(e1368)	No carbenicillin	46	0	P	37	9	0.195652
e1368 15	15˚C	daf-2(e1368)	No carbenicillin	31	0	pII	25	6	0.193548
e1368 15	15˚C	daf-2(e1368)	No carbenicillin	13	1	pnII	13	0	0
e1368 15	15˚C	daf-2(e1368)	No carbenicillin	42	0	pII	35	7	0.166667
e1368 15	15˚C	daf-2(e1368)	No carbenicillin	25	0	pII	15	10	0.4
e1368 15	15˚C	daf-2(e1368)	No carbenicillin	38	0	pII	35	3	0.0789474
e1368 15	15˚C	daf-2(e1368)	No carbenicillin	46	0	pII	23	23	0.5
e1368 15	15˚C	daf-2(e1368)	No carbenicillin	42	0	pII	38	4	0.0952381
e1368 15	15˚C	daf-2(e1368)	No carbenicillin	31	1	pnII	31	0	0
e1368 15	15˚C	daf-2(e1368)	No carbenicillin	42	0	pII	40	2	0.047619
e1368 15	15˚C	daf-2(e1368)	No carbenicillin	35	0	pII	31	4	0.114286
e1368 15	15˚C	daf-2(e1368)	No carbenicillin	40	0	pII	35	5	0.125
e1368 15	15˚C	daf-2(e1368)	No carbenicillin	44	0	pII	42	2	0.0454545
e1368 15	15˚C	daf-2(e1368)	No carbenicillin	46	0	pnII	29	17	0.369565
e1368 15	15˚C	daf-2(e1368)	No carbenicillin	35	0	pII	31	4	0.114286
e1368 15	15˚C	daf-2(e1368)	No carbenicillin	35	0	pnII	29	6	0.171429
e1368 15	15˚C	daf-2(e1368)	No carbenicillin	31	0	pnII	25	6	0.193548
e1368 15	15˚C	daf-2(e1368)	No carbenicillin	31	0	pII	21	10	0.322581
e1368 15	15˚C	daf-2(e1368)	No carbenicillin	36	0	pnII	33	3	0.0833333
e1368 15	15˚C	daf-2(e1368)	No carbenicillin	19	0	pnII	11	8	0.421053
e1368 15	15˚C	daf-2(e1368)	No carbenicillin	44	0	pII	38	6	0.136364
e1368 15	15˚C	daf-2(e1368)	No carbenicillin	42	0	pnII	31	11	0.261905
e1368 15	15˚C	daf-2(e1368)	No carbenicillin	38	0	pII	36	2	0.0526316
e1368 15	15˚C	daf-2(e1368)	No carbenicillin	21	0	pnII	15	6	0.285714
e1368 15	15˚C	daf-2(e1368)	No carbenicillin	58	0	pII	48	10	0.172414
e1368 15	15˚C	daf-2(e1368)	No carbenicillin	23	0	pII	19	4	0.173913
e1368 15	15˚C	daf-2(e1368)	No carbenicillin	42	0	pII	36	6	0.142857
e1368 15	15˚C	daf-2(e1368)	No carbenicillin	54	0	pII	42	12	0.222222
e1368 15	15˚C	daf-2(e1368)	No carbenicillin	48	0	pII	44	4	0.0833333
e1368 15	15˚C	daf-2(e1368)	No carbenicillin	50	0	pII	42	8	0.16
e1368 20	20˚C	daf-2(e1368)	No carbenicillin	30	0	pnII	24	6	0.2
e1368 20	20˚C	daf-2(e1368)	No carbenicillin	42	0	pnII	36	6	0.142857
e1368 20	20˚C	daf-2(e1368)	No carbenicillin	42	0	pnII	34	8	0.190476
e1368 20	20˚C	daf-2(e1368)	No carbenicillin	40	0	pnII	30	10	0.25
e1368 20	20˚C	daf-2(e1368)	No carbenicillin	36	0	pnII	30	6	0.166667
e1368 20	20˚C	daf-2(e1368)	No carbenicillin	16	0	pnII	12	4	0.25
e1368 20	20˚C	daf-2(e1368)	No carbenicillin	28	1	pnII	28	0	0
e1368 20	20˚C	daf-2(e1368)	No carbenicillin	28	1	pnII	28	0	0
e1368 20	20˚C	daf-2(e1368)	No carbenicillin	32	0	P	28	4	0.125
e1368 20	20˚C	daf-2(e1368)	No carbenicillin	40	0	pnII	32	8	0.2
e1368 20	20˚C	daf-2(e1368)	No carbenicillin	46	0	pnII	30	16	0.347826
e1368 20	20˚C	daf-2(e1368)	No carbenicillin	44	0	pnII	28	16	0.363636
e1368 20	20˚C	daf-2(e1368)	No carbenicillin	28	0	pnII	26	2	0.0714286
e1368 20	20˚C	daf-2(e1368)	No carbenicillin	18	0	pnII	16	2	0.111111
e1368 20	20˚C	daf-2(e1368)	No carbenicillin	42	0	pnII	36	6	0.142857
e1368 20	20˚C	daf-2(e1368)	No carbenicillin	46	0	pnII	32	14	0.304348
e1368 20	20˚C	daf-2(e1368)	No carbenicillin	46	0	pnII	40	6	0.130435
e1368 20	20˚C	daf-2(e1368)	No carbenicillin	24	0	pnII	20	4	0.166667
e1368 20	20˚C	daf-2(e1368)	No carbenicillin	34	1	pnII	34	0	0
e1368 20	20˚C	daf-2(e1368)	No carbenicillin	50	0	pnII	42	8	0.16
e1368 20	20˚C	daf-2(e1368)	No carbenicillin	48	0	pnII	38	10	0.208333
e1368 20	20˚C	daf-2(e1368)	No carbenicillin	32	0	pII	22	10	0.3125
e1368 20	20˚C	daf-2(e1368)	No carbenicillin	22	1	pnII	22	0	0
e1368 20	20˚C	daf-2(e1368)	No carbenicillin	42	0	pnII	30	12	0.285714
e1368 20	20˚C	daf-2(e1368)	No carbenicillin	28	0	pnII	24	4	0.142857
e1368 20	20˚C	daf-2(e1368)	No carbenicillin	30	0	pII	24	6	0.2
e1368 20	20˚C	daf-2(e1368)	No carbenicillin	24	0	pnII	20	4	0.166667
e1368 20	20˚C	daf-2(e1368)	No carbenicillin	44	0	pnII	40	4	0.0909091
e1368 20	20˚C	daf-2(e1368)	No carbenicillin	38	0	pII	30	8	0.210526
e1368 20	20˚C	daf-2(e1368)	No carbenicillin	38	0	pnII	34	4	0.105263
e1368 20	20˚C	daf-2(e1368)	No carbenicillin	42	0	pnII	34	8	0.190476
e1368 20	20˚C	daf-2(e1368)	No carbenicillin	20	0	pnII	16	4	0.2
e1368 20	20˚C	daf-2(e1368)	No carbenicillin	12	1	pnII	12	0	0
e1368 20	20˚C	daf-2(e1368)	No carbenicillin	16	0	P	14	2	0.125
e1368 20	20˚C	daf-2(e1368)	No carbenicillin	14	0	P	10	4	0.285714
e1368 20	20˚C	daf-2(e1368)	No carbenicillin	10	0	P	10	0	0
e1368 25	25˚C	daf-2(e1368)	No carbenicillin	27	0	pII	22	5	0.185185
e1368 25	25˚C	daf-2(e1368)	No carbenicillin	24	0	pII	20	4	0.166667
e1368 25	25˚C	daf-2(e1368)	No carbenicillin	27	0	pnII	22	5	0.185185
e1368 25	25˚C	daf-2(e1368)	No carbenicillin	14	0	pnII	11	3	0.214286
e1368 25	25˚C	daf-2(e1368)	No carbenicillin	27	0	pnII	22	5	0.185185
e1368 25	25˚C	daf-2(e1368)	No carbenicillin	32	0	pnII	27	5	0.15625
e1368 25	25˚C	daf-2(e1368)	No carbenicillin	24	0	pnII	18	6	0.25
e1368 25	25˚C	daf-2(e1368)	No carbenicillin	22	0	pnII	16	6	0.272727
e1368 25	25˚C	daf-2(e1368)	No carbenicillin	27	0	pII	25	2	0.0740741
e1368 25	25˚C	daf-2(e1368)	No carbenicillin	30	0	pnII	25	5	0.166667
e1368 25	25˚C	daf-2(e1368)	No carbenicillin	27	0	pnII	24	3	0.111111
e1368 25	25˚C	daf-2(e1368)	No carbenicillin	20	0	pnII	18	2	0.1
e1368 25	25˚C	daf-2(e1368)	No carbenicillin	22	0	pII	20	2	0.0909091
e1368 25	25˚C	daf-2(e1368)	No carbenicillin	20	0	pnII	16	4	0.2
e1368 25	25˚C	daf-2(e1368)	No carbenicillin	16	0	pnII	14	2	0.125
e1368 25	25˚C	daf-2(e1368)	No carbenicillin	20	1	pnII	20	0	0
e1368 25	25˚C	daf-2(e1368)	No carbenicillin	32	0	pnII	27	5	0.15625
e1368 25	25˚C	daf-2(e1368)	No carbenicillin	22	0	pnII	20	2	0.0909091
e1368 25	25˚C	daf-2(e1368)	No carbenicillin	13	0	pnII	11	2	0.153846
e1368 25	25˚C	daf-2(e1368)	No carbenicillin	27	0	pII	22	5	0.185185
e1368 25	25˚C	daf-2(e1368)	No carbenicillin	11	0	P	9	2	0.181818
e1368 25	25˚C	daf-2(e1368)	No carbenicillin	27	0	pnII	22	5	0.185185
e1368 25	25˚C	daf-2(e1368)	No carbenicillin	20	0	pnII	16	4	0.2
e1368 25	25˚C	daf-2(e1368)	No carbenicillin	30	0	pII	24	6	0.2
e1368 25	25˚C	daf-2(e1368)	No carbenicillin	26	0	pnII	22	4	0.153846
e1368 25	25˚C	daf-2(e1368)	No carbenicillin	26	0	pnII	20	6	0.230769
e1368 25	25˚C	daf-2(e1368)	No carbenicillin	28	0	pnII	22	6	0.214286
e1368 25	25˚C	daf-2(e1368)	No carbenicillin	11	0	P	9	2	0.181818
e1368 25	25˚C	daf-2(e1368)	No carbenicillin	30	0	pnII	22	8	0.266667
e1368 25	25˚C	daf-2(e1368)	No carbenicillin	26	0	pnII	24	2	0.0769231
e1368 25	25˚C	daf-2(e1368)	No carbenicillin	24	0	pII	22	2	0.0833333
e1368 25	25˚C	daf-2(e1368)	No carbenicillin	24	0	pnII	20	4	0.166667
e1368 25	25˚C	daf-2(e1368)	No carbenicillin	24	0	pII	22	2	0.0833333
e1368 25	25˚C	daf-2(e1368)	No carbenicillin	28	0	pnII	22	6	0.214286
e1368 25	25˚C	daf-2(e1368)	No carbenicillin	11	0	P	6	5	0.454545
e1368 25	25˚C	daf-2(e1368)	No carbenicillin	9	0	pnII	6	3	0.333333
e1368 15 carb	15˚C	daf-2(e1368)	Carbenicillin	66	0	pnII	40	26	0.393939
e1368 15 carb	15˚C	daf-2(e1368)	Carbenicillin	66	0	pII	42	24	0.363636
e1368 15 carb	15˚C	daf-2(e1368)	Carbenicillin	79	0	pnII	40	39	0.493671
e1368 15 carb	15˚C	daf-2(e1368)	Carbenicillin	72	0	pnII	40	32	0.444444
e1368 15 carb	15˚C	daf-2(e1368)	Carbenicillin	72	0	pnII	46	26	0.361111
e1368 15 carb	15˚C	daf-2(e1368)	Carbenicillin	27	0	pnII	13	14	0.518519
e1368 15 carb	15˚C	daf-2(e1368)	Carbenicillin	64	0	pnII	29	35	0.546875
e1368 15 carb	15˚C	daf-2(e1368)	Carbenicillin	56	0	pnII	31	25	0.446429
e1368 15 carb	15˚C	daf-2(e1368)	Carbenicillin	54	0	pnII	31	23	0.425926
e1368 15 carb	15˚C	daf-2(e1368)	Carbenicillin	75	0	pnII	48	27	0.36
e1368 15 carb	15˚C	daf-2(e1368)	Carbenicillin	70	0	pnII	40	30	0.428571
e1368 15 carb	15˚C	daf-2(e1368)	Carbenicillin	72	0	pnII	41	31	0.430556
e1368 15 carb	15˚C	daf-2(e1368)	Carbenicillin	66	0	pnII	46	20	0.30303
e1368 15 carb	15˚C	daf-2(e1368)	Carbenicillin	70	0	pnII	31	39	0.557143
e1368 15 carb	15˚C	daf-2(e1368)	Carbenicillin	40	0	pnII	21	19	0.475
e1368 15 carb	15˚C	daf-2(e1368)	Carbenicillin	77	0	pnII	44	33	0.428571
e1368 15 carb	15˚C	daf-2(e1368)	Carbenicillin	54	0	pnII	23	31	0.574074
e1368 15 carb	15˚C	daf-2(e1368)	Carbenicillin	21	0	pnII	13	8	0.380952
e1368 15 carb	15˚C	daf-2(e1368)	Carbenicillin	77	0	pnII	29	48	0.623377
e1368 15 carb	15˚C	daf-2(e1368)	Carbenicillin	75	0	pnII	31	44	0.586667
e1368 15 carb	15˚C	daf-2(e1368)	Carbenicillin	33	0	pnII	11	22	0.666667
e1368 15 carb	15˚C	daf-2(e1368)	Carbenicillin	60	0	pnII	46	14	0.233333
e1368 15 carb	15˚C	daf-2(e1368)	Carbenicillin	33	0	pnII	13	20	0.606061
e1368 15 carb	15˚C	daf-2(e1368)	Carbenicillin	38	0	pnII	19	19	0.5
e1368 15 carb	15˚C	daf-2(e1368)	Carbenicillin	75	0	pnII	38	37	0.493333
e1368 15 carb	15˚C	daf-2(e1368)	Carbenicillin	58	0	pnII	40	18	0.310345
e1368 15 carb	15˚C	daf-2(e1368)	Carbenicillin	11	1	pnII	11	0	0
e1368 15 carb	15˚C	daf-2(e1368)	Carbenicillin	11	1	pnII	11	0	0
e1368 15 carb	15˚C	daf-2(e1368)	Carbenicillin	29	1	pnII	29	0	0
e1368 15 carb	15˚C	daf-2(e1368)	Carbenicillin	21	1	pnII	9	12	0.571429
e1368 15 carb	15˚C	daf-2(e1368)	Carbenicillin	48	0	pnII	31	17	0.354167
e1368 15 carb	15˚C	daf-2(e1368)	Carbenicillin	68	0	pnII	40	28	0.411765
e1368 15 carb	15˚C	daf-2(e1368)	Carbenicillin	66	0	pnII	21	45	0.681818
e1368 15 carb	15˚C	daf-2(e1368)	Carbenicillin	75	0	pnII	42	33	0.44
e1368 15 carb	15˚C	daf-2(e1368)	Carbenicillin	33	1	pnII	29	4	0.121212
e1368 15 carb	15˚C	daf-2(e1368)	Carbenicillin	31	1	pnII	15	16	0.516129
e1368 20 carb	20˚C	daf-2(e1368)	Carbenicillin	31	0	pnII	17	14	0.451613
e1368 20 carb	20˚C	daf-2(e1368)	Carbenicillin	55	0	pnII	39	16	0.290909
e1368 20 carb	20˚C	daf-2(e1368)	Carbenicillin	51	1	pnII	39	12	0.235294
e1368 20 carb	20˚C	daf-2(e1368)	Carbenicillin	53	0	pnII	33	20	0.377358
e1368 20 carb	20˚C	daf-2(e1368)	Carbenicillin	59	0	pnII	31	28	0.474576
e1368 20 carb	20˚C	daf-2(e1368)	Carbenicillin	45	1	pnII	31	14	0.311111
e1368 20 carb	20˚C	daf-2(e1368)	Carbenicillin	19	1	pnII	19	0	0
e1368 20 carb	20˚C	daf-2(e1368)	Carbenicillin	69	0	pnII	41	28	0.405797
e1368 20 carb	20˚C	daf-2(e1368)	Carbenicillin	67	0	pnII	29	38	0.567164
e1368 20 carb	20˚C	daf-2(e1368)	Carbenicillin	47	0	pnII	37	10	0.212766
e1368 20 carb	20˚C	daf-2(e1368)	Carbenicillin	47	0	pnII	31	16	0.340426
e1368 20 carb	20˚C	daf-2(e1368)	Carbenicillin	59	0	pnII	31	28	0.474576
e1368 20 carb	20˚C	daf-2(e1368)	Carbenicillin	49	0	P	33	16	0.326531
e1368 20 carb	20˚C	daf-2(e1368)	Carbenicillin	25	0	pnII	11	14	0.56
e1368 20 carb	20˚C	daf-2(e1368)	Carbenicillin	59	0	pnII	33	26	0.440678
e1368 20 carb	20˚C	daf-2(e1368)	Carbenicillin	61	0	pnII	35	26	0.42623
e1368 20 carb	20˚C	daf-2(e1368)	Carbenicillin	59	0	pnII	31	28	0.474576
e1368 20 carb	20˚C	daf-2(e1368)	Carbenicillin	29	0	pnII	19	10	0.344828
e1368 20 carb	20˚C	daf-2(e1368)	Carbenicillin	45	0	pnII	27	18	0.4
e1368 20 carb	20˚C	daf-2(e1368)	Carbenicillin	47	0	pnII	31	16	0.340426
e1368 20 carb	20˚C	daf-2(e1368)	Carbenicillin	57	0	pnII	35	22	0.385965
e1368 20 carb	20˚C	daf-2(e1368)	Carbenicillin	51	0	pnII	33	18	0.352941
e1368 20 carb	20˚C	daf-2(e1368)	Carbenicillin	65	0	pnII	37	28	0.430769
e1368 20 carb	20˚C	daf-2(e1368)	Carbenicillin	43	0	pnII	35	8	0.186047
e1368 20 carb	20˚C	daf-2(e1368)	Carbenicillin	31	1	pnII	31	0	0
e1368 20 carb	20˚C	daf-2(e1368)	Carbenicillin	57	0	pnII	31	26	0.45614
e1368 20 carb	20˚C	daf-2(e1368)	Carbenicillin	59	0	pnII	31	28	0.474576
e1368 20 carb	20˚C	daf-2(e1368)	Carbenicillin	57	0	pnII	31	26	0.45614
e1368 20 carb	20˚C	daf-2(e1368)	Carbenicillin	43	0	pnII	27	16	0.372093
e1368 20 carb	20˚C	daf-2(e1368)	Carbenicillin	11	1	pnII	11	0	0
e1368 25 carb	25˚C	daf-2(e1368)	Carbenicillin	40	0	pnII	30	10	0.25
e1368 25 carb	25˚C	daf-2(e1368)	Carbenicillin	36	0	pnII	26	10	0.277778
e1368 25 carb	25˚C	daf-2(e1368)	Carbenicillin	40	0	pnII	26	14	0.35
e1368 25 carb	25˚C	daf-2(e1368)	Carbenicillin	36	0	pnII	30	6	0.166667
e1368 25 carb	25˚C	daf-2(e1368)	Carbenicillin	34	0	pnII	26	8	0.235294
e1368 25 carb	25˚C	daf-2(e1368)	Carbenicillin	38	0	pnII	28	10	0.263158
e1368 25 carb	25˚C	daf-2(e1368)	Carbenicillin	38	0	pnII	28	10	0.263158
e1368 25 carb	25˚C	daf-2(e1368)	Carbenicillin	36	0	pnII	26	10	0.277778
e1368 25 carb	25˚C	daf-2(e1368)	Carbenicillin	42	0	pnII	28	14	0.333333
e1368 25 carb	25˚C	daf-2(e1368)	Carbenicillin	40	0	pnII	30	10	0.25
e1368 25 carb	25˚C	daf-2(e1368)	Carbenicillin	34	0	pnII	24	10	0.294118
e1368 25 carb	25˚C	daf-2(e1368)	Carbenicillin	38	0	pnII	27	11	0.289474
e1368 25 carb	25˚C	daf-2(e1368)	Carbenicillin	32	0	pnII	27	5	0.15625
e1368 25 carb	25˚C	daf-2(e1368)	Carbenicillin	32	0	pnII	27	5	0.15625
e1368 25 carb	25˚C	daf-2(e1368)	Carbenicillin	36	0	pnII	24	12	0.333333
e1368 25 carb	25˚C	daf-2(e1368)	Carbenicillin	11	1	pnII	11	0	0
e1368 25 carb	25˚C	daf-2(e1368)	Carbenicillin	32	0	pnII	28	4	0.125
e1368 25 carb	25˚C	daf-2(e1368)	Carbenicillin	32	0	pnII	24	8	0.25
e1368 25 carb	25˚C	daf-2(e1368)	Carbenicillin	36	0	pnII	28	8	0.222222
e1368 25 carb	25˚C	daf-2(e1368)	Carbenicillin	40	0	pnII	28	12	0.3
e1368 25 carb	25˚C	daf-2(e1368)	Carbenicillin	32	1	pnII	28	4	0.125
e1368 25 carb	25˚C	daf-2(e1368)	Carbenicillin	40	0	pnII	28	12	0.3
e1368 25 carb	25˚C	daf-2(e1368)	Carbenicillin	36	0	pnII	24	12	0.333333
e1368 25 carb	25˚C	daf-2(e1368)	Carbenicillin	36	0	pnII	28	8	0.222222
e1368 25 carb	25˚C	daf-2(e1368)	Carbenicillin	42	0	pnII	26	16	0.380952
e1368 25 carb	25˚C	daf-2(e1368)	Carbenicillin	28	0	pnII	22	6	0.214286
e1368 25 carb	25˚C	daf-2(e1368)	Carbenicillin	32	0	pnII	22	10	0.3125
e1368 25 carb	25˚C	daf-2(e1368)	Carbenicillin	36	0	pnII	30	6	0.166667
e1368 25 carb	25˚C	daf-2(e1368)	Carbenicillin	9	1	pnII	9	0	0
e1368 25 carb	25˚C	daf-2(e1368)	Carbenicillin	30	0	pnII	24	6	0.2
e1368 25 carb	25˚C	daf-2(e1368)	Carbenicillin	30	0	pnII	22	8	0.266667
e1368 25 carb	25˚C	daf-2(e1368)	Carbenicillin	36	0	pnII	24	12	0.333333
e1368 25 carb	25˚C	daf-2(e1368)	Carbenicillin	30	0	pnII	20	10	0.333333
e1368 25 carb	25˚C	daf-2(e1368)	Carbenicillin	36	0	pnII	22	14	0.388889
e1368 25 carb	25˚C	daf-2(e1368)	Carbenicillin	32	0	pnII	26	6	0.1875
e1368 25 carb	25˚C	daf-2(e1368)	Carbenicillin	38	0	pnII	28	10	0.263158
e1370 15	15˚C	daf-2(e1370)	No carbenicillin	48	0	pII	40	8	0.166667
e1370 15	15˚C	daf-2(e1370)	No carbenicillin	73	0	pII	50	23	0.315068
e1370 15	15˚C	daf-2(e1370)	No carbenicillin	36	0	pnII	15	21	0.583333
e1370 15	15˚C	daf-2(e1370)	No carbenicillin	38	0	pII	21	17	0.447368
e1370 15	15˚C	daf-2(e1370)	No carbenicillin	42	0	pII	36	6	0.142857
e1370 15	15˚C	daf-2(e1370)	No carbenicillin	23	0	P	13	10	0.434783
e1370 15	15˚C	daf-2(e1370)	No carbenicillin	29	0	pnII	13	16	0.551724
e1370 15	15˚C	daf-2(e1370)	No carbenicillin	64	0	pII	44	20	0.3125
e1370 15	15˚C	daf-2(e1370)	No carbenicillin	29	1	pnII	15	14	0.482759
e1370 15	15˚C	daf-2(e1370)	No carbenicillin	36	0	pnII	29	7	0.194444
e1370 15	15˚C	daf-2(e1370)	No carbenicillin	29	0	pnII	25	4	0.137931
e1370 15	15˚C	daf-2(e1370)	No carbenicillin	42	0	pII	35	7	0.166667
e1370 15	15˚C	daf-2(e1370)	No carbenicillin	25	1	pnII	25	0	0
e1370 15	15˚C	daf-2(e1370)	No carbenicillin	58	0	pII	41	17	0.293103
e1370 15	15˚C	daf-2(e1370)	No carbenicillin	60	0	pII	46	14	0.233333
e1370 15	15˚C	daf-2(e1370)	No carbenicillin	68	0	pII	45	23	0.338235
e1370 15	15˚C	daf-2(e1370)	No carbenicillin	21	0	P	15	6	0.285714
e1370 15	15˚C	daf-2(e1370)	No carbenicillin	48	0	pII	36	12	0.25
e1370 15	15˚C	daf-2(e1370)	No carbenicillin	42	0	pII	36	6	0.142857
e1370 15	15˚C	daf-2(e1370)	No carbenicillin	21	0	P	13	8	0.380952
e1370 15	15˚C	daf-2(e1370)	No carbenicillin	38	0	P	27	11	0.289474
e1370 15	15˚C	daf-2(e1370)	No carbenicillin	46	0	pII	38	8	0.173913
e1370 15	15˚C	daf-2(e1370)	No carbenicillin	21	0	P	13	8	0.380952
e1370 15	15˚C	daf-2(e1370)	No carbenicillin	31	0	P	23	8	0.258065
e1370 15	15˚C	daf-2(e1370)	No carbenicillin	25	1	pII	13	12	0.48
e1370 15	15˚C	daf-2(e1370)	No carbenicillin	23	1	pnII	23	0	0
e1370 15	15˚C	daf-2(e1370)	No carbenicillin	60	0	pII	42	18	0.3
e1370 15	15˚C	daf-2(e1370)	No carbenicillin	34	0	pII	29	5	0.147059
e1370 15	15˚C	daf-2(e1370)	No carbenicillin	60	0	pII	44	16	0.266667
e1370 15	15˚C	daf-2(e1370)	No carbenicillin	9	1	pnII	9	0	0
e1370 15	15˚C	daf-2(e1370)	No carbenicillin	15	1	pnII	15	0	0
e1370 15	15˚C	daf-2(e1370)	No carbenicillin	70	0	pII	56	14	0.2
e1370 15	15˚C	daf-2(e1370)	No carbenicillin	34	0	pnII	15	19	0.558824
e1370 15	15˚C	daf-2(e1370)	No carbenicillin	27	0	P	17	10	0.37037
e1370 15	15˚C	daf-2(e1370)	No carbenicillin	62	0	pII	46	16	0.258065
e1370 15	15˚C	daf-2(e1370)	No carbenicillin	54	0	pII	42	12	0.222222
e1370 20	20˚C	daf-2(e1370)	No carbenicillin	67	0	pnII	41	26	0.38806
e1370 20	20˚C	daf-2(e1370)	No carbenicillin	51	0	pnII	33	18	0.352941
e1370 20	20˚C	daf-2(e1370)	No carbenicillin	53	0	pnII	43	10	0.188679
e1370 20	20˚C	daf-2(e1370)	No carbenicillin	55	0	pnII	37	18	0.327273
e1370 20	20˚C	daf-2(e1370)	No carbenicillin	45	0	pnII	23	22	0.488889
e1370 20	20˚C	daf-2(e1370)	No carbenicillin	61	0	pnII	39	22	0.360656
e1370 20	20˚C	daf-2(e1370)	No carbenicillin	23	0	P	21	2	0.0869565
e1370 20	20˚C	daf-2(e1370)	No carbenicillin	63	0	pnII	47	16	0.253968
e1370 20	20˚C	daf-2(e1370)	No carbenicillin	57	0	pnII	43	14	0.245614
e1370 20	20˚C	daf-2(e1370)	No carbenicillin	49	0	pnII	43	6	0.122449
e1370 20	20˚C	daf-2(e1370)	No carbenicillin	77	0	pnII	39	38	0.493506
e1370 20	20˚C	daf-2(e1370)	No carbenicillin	53	0	pnII	41	12	0.226415
e1370 20	20˚C	daf-2(e1370)	No carbenicillin	70	0	pnII	45	25	0.357143
e1370 20	20˚C	daf-2(e1370)	No carbenicillin	73	0	pnII	43	30	0.410959
e1370 20	20˚C	daf-2(e1370)	No carbenicillin	53	0	pnII	37	16	0.301887
e1370 20	20˚C	daf-2(e1370)	No carbenicillin	53	0	pnII	35	18	0.339623
e1370 20	20˚C	daf-2(e1370)	No carbenicillin	65	0	pnII	43	22	0.338462
e1370 20	20˚C	daf-2(e1370)	No carbenicillin	63	0	pnII	47	16	0.253968
e1370 20	20˚C	daf-2(e1370)	No carbenicillin	35	0	pnII	25	10	0.285714
e1370 20	20˚C	daf-2(e1370)	No carbenicillin	55	0	pII	37	18	0.327273
e1370 20	20˚C	daf-2(e1370)	No carbenicillin	67	0	pnII	31	36	0.537313
e1370 20	20˚C	daf-2(e1370)	No carbenicillin	57	0	pnII	41	16	0.280702
e1370 20	20˚C	daf-2(e1370)	No carbenicillin	49	0	pnII	27	22	0.44898
e1370 20	20˚C	daf-2(e1370)	No carbenicillin	70	0	pnII	33	37	0.528571
e1370 20	20˚C	daf-2(e1370)	No carbenicillin	51	0	pnII	33	18	0.352941
e1370 20	20˚C	daf-2(e1370)	No carbenicillin	55	0	pnII	31	24	0.436364
e1370 20	20˚C	daf-2(e1370)	No carbenicillin	57	0	pnII	43	14	0.245614
e1370 20	20˚C	daf-2(e1370)	No carbenicillin	35	1	pnII	35	0	0
e1370 20	20˚C	daf-2(e1370)	No carbenicillin	55	0	pnII	27	28	0.509091
e1370 20	20˚C	daf-2(e1370)	No carbenicillin	49	0	pnII	37	12	0.244898
e1370 20	20˚C	daf-2(e1370)	No carbenicillin	43	0	pnII	31	12	0.27907
e1370 20	20˚C	daf-2(e1370)	No carbenicillin	55	0	pnII	31	24	0.436364
e1370 20	20˚C	daf-2(e1370)	No carbenicillin	57	0	pnII	35	22	0.385965
e1370 20	20˚C	daf-2(e1370)	No carbenicillin	53	0	pnII	43	10	0.188679
e1370 25	25˚C	daf-2(e1370)	No carbenicillin	28	0	pnII	24	4	0.142857
e1370 25	25˚C	daf-2(e1370)	No carbenicillin	30	0	pII	24	6	0.2
e1370 25	25˚C	daf-2(e1370)	No carbenicillin	26	0	pnII	18	8	0.307692
e1370 25	25˚C	daf-2(e1370)	No carbenicillin	46	0	pnII	38	8	0.173913
e1370 25	25˚C	daf-2(e1370)	No carbenicillin	32	0	pnII	26	6	0.1875
e1370 25	25˚C	daf-2(e1370)	No carbenicillin	24	0	pnII	18	6	0.25
e1370 25	25˚C	daf-2(e1370)	No carbenicillin	34	0	pnII	32	2	0.0588235
e1370 25	25˚C	daf-2(e1370)	No carbenicillin	40	0	pnII	34	6	0.15
e1370 25	25˚C	daf-2(e1370)	No carbenicillin	34	0	pnII	22	12	0.352941
e1370 25	25˚C	daf-2(e1370)	No carbenicillin	22	0	pnII	16	6	0.272727
e1370 25	25˚C	daf-2(e1370)	No carbenicillin	34	0	pnII	28	6	0.176471
e1370 25	25˚C	daf-2(e1370)	No carbenicillin	42	0	pnII	32	10	0.238095
e1370 25	25˚C	daf-2(e1370)	No carbenicillin	32	0	pnII	22	10	0.3125
e1370 25	25˚C	daf-2(e1370)	No carbenicillin	32	0	pnII	24	8	0.25
e1370 25	25˚C	daf-2(e1370)	No carbenicillin	50	0	pnII	38	12	0.24
e1370 25	25˚C	daf-2(e1370)	No carbenicillin	20	0	pnII	16	4	0.2
e1370 25	25˚C	daf-2(e1370)	No carbenicillin	32	0	pnII	22	10	0.3125
e1370 25	25˚C	daf-2(e1370)	No carbenicillin	36	0	pnII	24	12	0.333333
e1370 25	25˚C	daf-2(e1370)	No carbenicillin	26	0	pnII	16	10	0.384615
e1370 25	25˚C	daf-2(e1370)	No carbenicillin	28	0	pnII	18	10	0.357143
e1370 25	25˚C	daf-2(e1370)	No carbenicillin	28	0	pnII	14	14	0.5
e1370 25	25˚C	daf-2(e1370)	No carbenicillin	32	0	pnII	18	14	0.4375
e1370 25	25˚C	daf-2(e1370)	No carbenicillin	18	0	pII	14	4	0.222222
e1370 25	25˚C	daf-2(e1370)	No carbenicillin	18	0	pnII	14	4	0.222222
e1370 25	25˚C	daf-2(e1370)	No carbenicillin	18	0	pII	12	6	0.333333
e1370 25	25˚C	daf-2(e1370)	No carbenicillin	26	0	pnII	22	4	0.153846
e1370 25	25˚C	daf-2(e1370)	No carbenicillin	36	0	pnII	32	4	0.111111
e1370 25	25˚C	daf-2(e1370)	No carbenicillin	22	0	pnII	14	8	0.363636
e1370 25	25˚C	daf-2(e1370)	No carbenicillin	46	0	pnII	42	4	0.0869565
e1370 25	25˚C	daf-2(e1370)	No carbenicillin	18	0	pII	14	4	0.222222
e1370 25	25˚C	daf-2(e1370)	No carbenicillin	50	0	pnII	42	8	0.16
e1370 25	25˚C	daf-2(e1370)	No carbenicillin	50	0	pnII	34	16	0.32
e1370 25	25˚C	daf-2(e1370)	No carbenicillin	40	0	pnII	34	6	0.15
e1370 25	25˚C	daf-2(e1370)	No carbenicillin	44	0	pnII	40	4	0.0909091
e1370 25	25˚C	daf-2(e1370)	No carbenicillin	26	0	pnII	24	2	0.0769231
e1370 25	25˚C	daf-2(e1370)	No carbenicillin	38	0	pnII	32	6	0.157895
e1370 15 carb	15˚C	daf-2(e1370)	Carbenicillin	23	1	pnII	11	12	0.521739
e1370 15 carb	15˚C	daf-2(e1370)	Carbenicillin	83	0	pnII	46	37	0.445783
e1370 15 carb	15˚C	daf-2(e1370)	Carbenicillin	48	0	pnII	21	27	0.5625
e1370 15 carb	15˚C	daf-2(e1370)	Carbenicillin	70	0	pnII	29	41	0.585714
e1370 15 carb	15˚C	daf-2(e1370)	Carbenicillin	70	0	pnII	36	34	0.485714
e1370 15 carb	15˚C	daf-2(e1370)	Carbenicillin	33	0	pII	13	20	0.606061
e1370 15 carb	15˚C	daf-2(e1370)	Carbenicillin	23	0	pnII	11	12	0.521739
e1370 15 carb	15˚C	daf-2(e1370)	Carbenicillin	44	0	pnII	29	15	0.340909
e1370 15 carb	15˚C	daf-2(e1370)	Carbenicillin	50	0	pnII	29	21	0.42
e1370 15 carb	15˚C	daf-2(e1370)	Carbenicillin	25	1	pnII	15	10	0.4
e1370 15 carb	15˚C	daf-2(e1370)	Carbenicillin	9	1	pnII	9	0	0
e1370 15 carb	15˚C	daf-2(e1370)	Carbenicillin	42	0	pnII	23	19	0.452381
e1370 15 carb	15˚C	daf-2(e1370)	Carbenicillin	42	0	pnII	13	29	0.690476
e1370 15 carb	15˚C	daf-2(e1370)	Carbenicillin	36	0	pnII	13	23	0.638889
e1370 15 carb	15˚C	daf-2(e1370)	Carbenicillin	46	0	pnII	19	27	0.586957
e1370 15 carb	15˚C	daf-2(e1370)	Carbenicillin	68	1	pnII	42	26	0.382353
e1370 15 carb	15˚C	daf-2(e1370)	Carbenicillin	56	0	pnII	31	25	0.446429
e1370 15 carb	15˚C	daf-2(e1370)	Carbenicillin	40	0	pnII	19	21	0.525
e1370 15 carb	15˚C	daf-2(e1370)	Carbenicillin	68	0	pnII	44	24	0.352941
e1370 15 carb	15˚C	daf-2(e1370)	Carbenicillin	81	0	pnII	36	45	0.555556
e1370 15 carb	15˚C	daf-2(e1370)	Carbenicillin	68	0	pnII	42	26	0.382353
e1370 15 carb	15˚C	daf-2(e1370)	Carbenicillin	11	1	pnII	11	0	0
e1370 15 carb	15˚C	daf-2(e1370)	Carbenicillin	38	0	pnII	15	23	0.605263
e1370 15 carb	15˚C	daf-2(e1370)	Carbenicillin	36	0	pnII	17	19	0.527778
e1370 15 carb	15˚C	daf-2(e1370)	Carbenicillin	31	0	pnII	13	18	0.580645
e1370 20 carb	20˚C	daf-2(e1370)	Carbenicillin	79	0	pnII	43	36	0.455696
e1370 20 carb	20˚C	daf-2(e1370)	Carbenicillin	60	0	pnII	33	27	0.45
e1370 20 carb	20˚C	daf-2(e1370)	Carbenicillin	77	0	pnII	31	46	0.597403
e1370 20 carb	20˚C	daf-2(e1370)	Carbenicillin	51	0	pnII	37	14	0.27451
e1370 20 carb	20˚C	daf-2(e1370)	Carbenicillin	57	0	pnII	21	36	0.631579
e1370 20 carb	20˚C	daf-2(e1370)	Carbenicillin	55	0	pnII	33	22	0.4
e1370 20 carb	20˚C	daf-2(e1370)	Carbenicillin	45	0	pnII	35	10	0.222222
e1370 20 carb	20˚C	daf-2(e1370)	Carbenicillin	63	0	pnII	43	20	0.31746
e1370 20 carb	20˚C	daf-2(e1370)	Carbenicillin	63	0	pnII	35	28	0.444444
e1370 20 carb	20˚C	daf-2(e1370)	Carbenicillin	61	0	pnII	37	24	0.393443
e1370 20 carb	20˚C	daf-2(e1370)	Carbenicillin	61	0	pnII	37	24	0.393443
e1370 20 carb	20˚C	daf-2(e1370)	Carbenicillin	85	0	pnII	43	42	0.494118
e1370 20 carb	20˚C	daf-2(e1370)	Carbenicillin	55	0	pnII	33	22	0.4
e1370 20 carb	20˚C	daf-2(e1370)	Carbenicillin	61	0	pnII	41	20	0.327869
e1370 20 carb	20˚C	daf-2(e1370)	Carbenicillin	60	0	pnII	33	27	0.45
e1370 20 carb	20˚C	daf-2(e1370)	Carbenicillin	60	0	pnII	41	19	0.316667
e1370 20 carb	20˚C	daf-2(e1370)	Carbenicillin	73	0	pnII	45	28	0.383562
e1370 20 carb	20˚C	daf-2(e1370)	Carbenicillin	41	0	pnII	31	10	0.243902
e1370 20 carb	20˚C	daf-2(e1370)	Carbenicillin	60	0	pnII	41	19	0.316667
e1370 20 carb	20˚C	daf-2(e1370)	Carbenicillin	70	0	pnII	31	39	0.557143
e1370 20 carb	20˚C	daf-2(e1370)	Carbenicillin	53	0	pnII	27	26	0.490566
e1370 20 carb	20˚C	daf-2(e1370)	Carbenicillin	74	0	pnII	41	33	0.445946
e1370 20 carb	20˚C	daf-2(e1370)	Carbenicillin	60	0	pnII	39	21	0.35
e1370 20 carb	20˚C	daf-2(e1370)	Carbenicillin	60	0	pnII	41	19	0.316667
e1370 20 carb	20˚C	daf-2(e1370)	Carbenicillin	70	0	pnII	37	33	0.471429
e1370 20 carb	20˚C	daf-2(e1370)	Carbenicillin	67	0	pnII	37	30	0.447761
e1370 20 carb	20˚C	daf-2(e1370)	Carbenicillin	70	0	pnII	31	39	0.557143
e1370 20 carb	20˚C	daf-2(e1370)	Carbenicillin	53	0	pnII	31	22	0.415094
e1370 20 carb	20˚C	daf-2(e1370)	Carbenicillin	77	0	pnII	31	46	0.597403
e1370 20 carb	20˚C	daf-2(e1370)	Carbenicillin	43	0	pnII	33	10	0.232558
e1370 20 carb	20˚C	daf-2(e1370)	Carbenicillin	65	0	pnII	43	22	0.338462
e1370 20 carb	20˚C	daf-2(e1370)	Carbenicillin	70	0	pnII	49	21	0.3
e1370 20 carb	20˚C	daf-2(e1370)	Carbenicillin	67	0	pnII	33	34	0.507463
e1370 20 carb	20˚C	daf-2(e1370)	Carbenicillin	41	1	pnII	41	0	0
e1370 20 carb	20˚C	daf-2(e1370)	Carbenicillin	41	1	pnII	31	10	0.243902
e1370 20 carb	20˚C	daf-2(e1370)	Carbenicillin	41	1	pnII	29	12	0.292683
e1370 25 carb	25˚C	daf-2(e1370)	Carbenicillin	28	0	pII	16	12	0.428571
e1370 25 carb	25˚C	daf-2(e1370)	Carbenicillin	34	0	pnII	24	10	0.294118
e1370 25 carb	25˚C	daf-2(e1370)	Carbenicillin	26	0	pnII	16	10	0.384615
e1370 25 carb	25˚C	daf-2(e1370)	Carbenicillin	26	0	pnII	16	10	0.384615
e1370 25 carb	25˚C	daf-2(e1370)	Carbenicillin	20	0	pnII	18	2	0.1
e1370 25 carb	25˚C	daf-2(e1370)	Carbenicillin	26	0	pnII	20	6	0.230769
e1370 25 carb	25˚C	daf-2(e1370)	Carbenicillin	30	1	pnII	30	0	0
e1370 25 carb	25˚C	daf-2(e1370)	Carbenicillin	44	0	pnII	32	12	0.272727
e1370 25 carb	25˚C	daf-2(e1370)	Carbenicillin	16	0	pnII	16	0	0
e1370 25 carb	25˚C	daf-2(e1370)	Carbenicillin	34	0	pnII	22	12	0.352941
e1370 25 carb	25˚C	daf-2(e1370)	Carbenicillin	62	0	pnII	50	12	0.193548
e1370 25 carb	25˚C	daf-2(e1370)	Carbenicillin	32	0	pnII	22	10	0.3125
e1370 25 carb	25˚C	daf-2(e1370)	Carbenicillin	24	0	pnII	20	4	0.166667
e1370 25 carb	25˚C	daf-2(e1370)	Carbenicillin	38	0	pnII	28	10	0.263158
e1370 25 carb	25˚C	daf-2(e1370)	Carbenicillin	42	0	pnII	30	12	0.285714
e1370 25 carb	25˚C	daf-2(e1370)	Carbenicillin	34	0	pnII	24	10	0.294118
e1370 25 carb	25˚C	daf-2(e1370)	Carbenicillin	40	0	pnII	24	16	0.4
e1370 25 carb	25˚C	daf-2(e1370)	Carbenicillin	30	0	pnII	16	14	0.466667
e1370 25 carb	25˚C	daf-2(e1370)	Carbenicillin	42	0	pnII	32	10	0.238095
e1370 25 carb	25˚C	daf-2(e1370)	Carbenicillin	44	0	pnII	32	12	0.272727
e1370 25 carb	25˚C	daf-2(e1370)	Carbenicillin	36	0	pnII	26	10	0.277778
e1370 25 carb	25˚C	daf-2(e1370)	Carbenicillin	18	0	pnII	14	4	0.222222
e1370 25 carb	25˚C	daf-2(e1370)	Carbenicillin	24	0	pnII	14	10	0.416667
e1370 25 carb	25˚C	daf-2(e1370)	Carbenicillin	24	0	pnII	14	10	0.416667
e1370 25 carb	25˚C	daf-2(e1370)	Carbenicillin	22	0	pnII	14	8	0.363636
e1370 25 carb	25˚C	daf-2(e1370)	Carbenicillin	24	1	pnII	14	10	0.416667
e1370 25 carb	25˚C	daf-2(e1370)	Carbenicillin	18	1	pnII	18	0	0
e1370 25 carb	25˚C	daf-2(e1370)	Carbenicillin	26	0	pnII	20	6	0.230769
e1370 25 carb	25˚C	daf-2(e1370)	Carbenicillin	30	0	pnII	20	10	0.333333
e1370 25 carb	25˚C	daf-2(e1370)	Carbenicillin	18	0	pnII	14	4	0.222222
e1370 25 carb	25˚C	daf-2(e1370)	Carbenicillin	26	0	pnII	14	12	0.461538
e1370 25 carb	25˚C	daf-2(e1370)	Carbenicillin	18	0	pnII	14	4	0.222222
e1370 25 carb	25˚C	daf-2(e1370)	Carbenicillin	24	0	pnII	12	12	0.5
e1370 25 carb	25˚C	daf-2(e1370)	Carbenicillin	42	0	pnII	12	30	0.714286
e1370 25 carb	25˚C	daf-2(e1370)	Carbenicillin	22	0	pnII	12	10	0.454545
e1370 25 carb	25˚C	daf-2(e1370)	Carbenicillin	29	1	pnII	16	13	0.448276
N2 15	15˚C	N2	No carbenicillin	34	0	pII	21	13	0.382353	3	0.25
N2 15	15˚C	N2	No carbenicillin	34	0	pII	24	10	0.294118	6	0.4
N2 15	15˚C	N2	No carbenicillin	31	0	P	21	10	0.322581	6	0.5
N2 15	15˚C	N2	No carbenicillin	28	0	pII	24	4	0.142857	3	0.2
N2 15	15˚C	N2	No carbenicillin	31	0	pII	18	13	0.419355	0	0
N2 15	15˚C	N2	No carbenicillin	31	0	pII	24	7	0.225806	0	0
N2 15	15˚C	N2	No carbenicillin	21	1	pnII	21	0	0	3	0.25
N2 15	15˚C	N2	No carbenicillin	34	0	pII	28	6	0.176471	16	0.842105
N2 15	15˚C	N2	No carbenicillin	37	0	pII	31	6	0.162162	16	0.727273
N2 15	15˚C	N2	No carbenicillin	34	0	pII	24	10	0.294118	0	0
N2 15	15˚C	N2	No carbenicillin	40	0	pnII	37	3	0.075	9	0.321429
N2 15	15˚C	N2	No carbenicillin	28	0	pnII	18	10	0.357143	3	0.333333
N2 15	15˚C	N2	No carbenicillin	31	0	pII	24	7	0.225806	0	0
N2 15	15˚C	N2	No carbenicillin	37	0	pII	31	6	0.162162	9	0.409091
N2 15	15˚C	N2	No carbenicillin	18	1	pnII	18	0	0	9	1
N2 15	15˚C	N2	No carbenicillin	49	0	pnII	40	9	0.183673	16	0.516129
N2 15	15˚C	N2	No carbenicillin	43	0	pII	37	6	0.139535	9	0.321429
N2 15	15˚C	N2	No carbenicillin	40	0	pII	30	10	0.25	9	0.428571
N2 15	15˚C	N2	No carbenicillin	31	0	pII	24	7	0.225806	6	0.4
N2 15	15˚C	N2	No carbenicillin	37	0	pII	34	3	0.0810811	6	0.24
N2 15	15˚C	N2	No carbenicillin	34	0	pII	21	13	0.382353	6	0.5
N2 15	15˚C	N2	No carbenicillin	34	0	pII	21	13	0.382353	6	0.5
N2 15	15˚C	N2	No carbenicillin	28	0	pnII	18	10	0.357143	9	1
N2 15	15˚C	N2	No carbenicillin	21	1	pnII	21	0	0	0	0
N2 15	15˚C	N2	No carbenicillin	37	0	pII	28	9	0.243243	9	0.473684
N2 15	15˚C	N2	No carbenicillin	31	0	pII	24	7	0.225806	6	0.4
N2 15	15˚C	N2	No carbenicillin	28	0	P	21	7	0.25	6	0.5
N2 15	15˚C	N2	No carbenicillin	34	0	pII	28	6	0.176471	9	0.473684
N2 15	15˚C	N2	No carbenicillin	31	0	pII	28	3	0.0967742	9	0.473684
N2 15	15˚C	N2	No carbenicillin	40	0	pII	31	9	0.225	6	0.272727
N2 15	15˚C	N2	No carbenicillin	31	0	pII	24	7	0.225806	6	0.4
N2 15	15˚C	N2	No carbenicillin	34	0	pII	28	6	0.176471	9	0.473684
N2 15	15˚C	N2	No carbenicillin	31	0	pII	28	3	0.0967742	9	0.473684
N2 15	15˚C	N2	No carbenicillin	24	0	P	18	6	0.25	0	0
N2 15	15˚C	N2	No carbenicillin	28	0	P	24	4	0.142857	12	0.8
N2 15	15˚C	N2	No carbenicillin	31	0	pII	24	7	0.225806	3	0.2
N2 20	20˚C	N2	No carbenicillin	32	0	pnII	26	6	0.1875	15	0.75
N2 20	20˚C	N2	No carbenicillin	24	0	pnII	21	3	0.125	4	0.266667
N2 20	20˚C	N2	No carbenicillin	21	0	pnII	14	7	0.333333	8	1
N2 20	20˚C	N2	No carbenicillin	16	0	P	12	4	0.25	4	0.666667
N2 20	20˚C	N2	No carbenicillin	26	0	pII	21	5	0.192308	13	0.866667
N2 20	20˚C	N2	No carbenicillin	14	0	P	10	4	0.285714	4	1
N2 20	20˚C	N2	No carbenicillin	21	0	P	14	7	0.333333	4	0.5
N2 20	20˚C	N2	No carbenicillin	18	1	pnII	18	0	0	4	0.333333
N2 20	20˚C	N2	No carbenicillin	21	0	pII	14	7	0.333333	4	0.5
N2 20	20˚C	N2	No carbenicillin	26	0	pII	14	12	0.461538	4	0.5
N2 20	20˚C	N2	No carbenicillin	16	0	P	12	4	0.25	2	0.333333
N2 20	20˚C	N2	No carbenicillin	18	0	P	8	10	0.555556	2	1
N2 20	20˚C	N2	No carbenicillin	28	0	pnII	21	7	0.25	12	0.8
N2 20	20˚C	N2	No carbenicillin	34	0	pnII	28	6	0.176471	12	0.545455
N2 20	20˚C	N2	No carbenicillin	24	0	pnII	21	3	0.125	10	0.666667
N2 20	20˚C	N2	No carbenicillin	16	0	pII	12	4	0.25	2	0.333333
N2 20	20˚C	N2	No carbenicillin	12	0	pnII	8	4	0.333333	2	1
N2 20	20˚C	N2	No carbenicillin	14	0	pnII	8	6	0.428571	2	1
N2 20	20˚C	N2	No carbenicillin	21	0	pII	18	3	0.142857	4	0.333333
N2 20	20˚C	N2	No carbenicillin	16	0	P	12	4	0.25	2	0.333333
N2 20	20˚C	N2	No carbenicillin	24	0	pII	24	0	0	4	0.222222
N2 20	20˚C	N2	No carbenicillin	16	0	P	10	6	0.375	2	0.5
N2 20	20˚C	N2	No carbenicillin	21	0	P	14	7	0.333333	4	0.5
N2 20	20˚C	N2	No carbenicillin	30	0	pnII	24	6	0.2	5	0.277778
N2 20	20˚C	N2	No carbenicillin	14	1	pnII	14	0	0	2	0.25
N2 20	20˚C	N2	No carbenicillin	18	0	pII	12	6	0.333333	6	1
N2 20	20˚C	N2	No carbenicillin	14	1	pnII	14	0	0	2	0.25
N2 20	20˚C	N2	No carbenicillin	18	0	pII	12	6	0.333333	4	0.666667
N2 20	20˚C	N2	No carbenicillin	16	0	P	12	4	0.25	4	0.666667
N2 20	20˚C	N2	No carbenicillin	18	0	P	14	4	0.222222	6	0.75
N2 20	20˚C	N2	No carbenicillin	18	0	P	14	4	0.222222	2	0.25
N2 20	20˚C	N2	No carbenicillin	24	0	pII	21	3	0.125	2	0.133333
N2 20	20˚C	N2	No carbenicillin	12	0	pnII	10	2	0.166667	4	1
N2 20	20˚C	N2	No carbenicillin	16	0	pnII	12	4	0.25	0	0
N2 20	20˚C	N2	No carbenicillin	12	0	pnII	12	0	0	4	0.666667
N2 20	20˚C	N2	No carbenicillin	28	0	pII	24	4	0.142857	8	0.444444
N2 25	25˚C	N2	No carbenicillin	16	0	pnII	10	6	0.375	4	1
N2 25	25˚C	N2	No carbenicillin	8	0	P	6	2	0.25	0
N2 25	25˚C	N2	No carbenicillin	18	0	pII	12	6	0.333333	6	1
N2 25	25˚C	N2	No carbenicillin	12	0	pII	10	2	0.166667	4	1
N2 25	25˚C	N2	No carbenicillin	14	0	pnII	8	6	0.428571	2	1
N2 25	25˚C	N2	No carbenicillin	12	0	P	10	2	0.166667	4	1
N2 25	25˚C	N2	No carbenicillin	18	0	pnII	12	6	0.333333	6	1
N2 25	25˚C	N2	No carbenicillin	10	0	P	8	2	0.2	2	1
N2 25	25˚C	N2	No carbenicillin	21	0	pnII	18	3	0.142857	8	0.666667
N2 25	25˚C	N2	No carbenicillin	10	0	P	6	4	0.4	0
N2 25	25˚C	N2	No carbenicillin	8	0	P	8	0	0	0	0
N2 25	25˚C	N2	No carbenicillin	16	0	pnII	12	4	0.25	6	1
N2 25	25˚C	N2	No carbenicillin	16	0	pnII	16	0	0	4	0.4
N2 25	25˚C	N2	No carbenicillin	18	0	pnII	14	4	0.222222	6	0.75
N2 25	25˚C	N2	No carbenicillin	12	0	pII	10	2	0.166667	4	1
N2 25	25˚C	N2	No carbenicillin	8	1	pnII	8	0	0	0	0
N2 25	25˚C	N2	No carbenicillin	8	0	pII	6	2	0.25	0
N2 25	25˚C	N2	No carbenicillin	16	0	pII	14	2	0.125	8	1
N2 25	25˚C	N2	No carbenicillin	18	0	pnII	14	4	0.222222	8	1
N2 25	25˚C	N2	No carbenicillin	8	0	P	6	2	0.25	0
N2 25	25˚C	N2	No carbenicillin	8	0	pII	6	2	0.25	0
N2 25	25˚C	N2	No carbenicillin	14	0	pnII	12	2	0.142857	6	1
N2 25	25˚C	N2	No carbenicillin	6	1	pnII	6	0	0	0
N2 25	25˚C	N2	No carbenicillin	12	0	P	10	2	0.166667	2	0.5
N2 25	25˚C	N2	No carbenicillin	8	0	P	6	2	0.25	0
N2 25	25˚C	N2	No carbenicillin	16	0	pnII	12	4	0.25	6	1
N2 25	25˚C	N2	No carbenicillin	16	0	pnII	14	2	0.125	4	0.5
N2 25	25˚C	N2	No carbenicillin	24	0	pnII	18	6	0.25	10	0.833333
N2 25	25˚C	N2	No carbenicillin	10	0	P	6	4	0.4	0
N2 25	25˚C	N2	No carbenicillin	16	0	pnII	12	4	0.25	6	1
N2 25	25˚C	N2	No carbenicillin	18	0	pII	12	6	0.333333	6	1
N2 25	25˚C	N2	No carbenicillin	14	0	P	12	2	0.142857	6	1
N2 25	25˚C	N2	No carbenicillin	18	0	pnII	14	4	0.222222	8	1
N2 25	25˚C	N2	No carbenicillin	10	0	P	8	2	0.2	2	1
N2 25	25˚C	N2	No carbenicillin	6	0	P	4	2	0.333333	0
N2 15 carb	15˚C	N2	Carbenicillin	43	0	pnII	21	22	0.511628	6	0.5
N2 15 carb	15˚C	N2	Carbenicillin	55	0	pnII	25	30	0.545455	3	0.1875
N2 15 carb	15˚C	N2	Carbenicillin	55	0	pII	34	21	0.381818	6	0.24
N2 15 carb	15˚C	N2	Carbenicillin	67	0	pnII	21	46	0.686567	3	0.25
N2 15 carb	15˚C	N2	Carbenicillin	18	1	pnII	18	0	0	3	0.333333
N2 15 carb	15˚C	N2	Carbenicillin	28	0	pnII	12	16	0.571429	3	1
N2 15 carb	15˚C	N2	Carbenicillin	58	0	pII	18	40	0.689655	3	0.333333
N2 15 carb	15˚C	N2	Carbenicillin	61	0	pnII	21	40	0.655738	6	0.5
N2 15 carb	15˚C	N2	Carbenicillin	34	0	pnII	21	13	0.382353	6	0.5
N2 15 carb	15˚C	N2	Carbenicillin	58	0	pnII	31	27	0.465517	9	0.409091
N2 15 carb	15˚C	N2	Carbenicillin	67	0	pnII	34	33	0.492537	16	0.64
N2 15 carb	15˚C	N2	Carbenicillin	58	0	pnII	34	24	0.413793	15	0.6
N2 15 carb	15˚C	N2	Carbenicillin	73	0	pnII	25	48	0.657534	3	0.1875
N2 15 carb	15˚C	N2	Carbenicillin	37	0	pnII	15	22	0.594595	6	1
N2 15 carb	15˚C	N2	Carbenicillin	40	0	pnII	25	15	0.375	10	0.625
N2 15 carb	15˚C	N2	Carbenicillin	18	1	pnII	18	0	0	9	1
N2 15 carb	15˚C	N2	Carbenicillin	64	0	pnII	31	33	0.515625	12	0.545455
N2 15 carb	15˚C	N2	Carbenicillin	18	1	pnII	18	0	0	3	0.333333
N2 15 carb	15˚C	N2	Carbenicillin	73	0	pnII	40	33	0.452055	15	0.483871
N2 15 carb	15˚C	N2	Carbenicillin	58	0	pnII	28	30	0.517241	9	0.473684
N2 15 carb	15˚C	N2	Carbenicillin	46	0	pnII	21	25	0.543478	9	0.75
N2 15 carb	15˚C	N2	Carbenicillin	43	0	pnII	21	22	0.511628	9	0.75
N2 15 carb	15˚C	N2	Carbenicillin	61	0	pnII	25	36	0.590164	3	0.1875
N2 15 carb	15˚C	N2	Carbenicillin	28	0	pnII	15	13	0.464286	3	0.5
N2 15 carb	15˚C	N2	Carbenicillin	55	0	pnII	21	34	0.618182	6	0.5
N2 15 carb	15˚C	N2	Carbenicillin	18	1	pnII	18	0	0	3	0.333333
N2 15 carb	15˚C	N2	Carbenicillin	43	0	pnII	12	31	0.72093	3	1
N2 15 carb	15˚C	N2	Carbenicillin	52	0	pnII	37	15	0.288462	15	0.535714
N2 15 carb	15˚C	N2	Carbenicillin	55	0	pnII	34	21	0.381818	19	0.76
N2 15 carb	15˚C	N2	Carbenicillin	46	0	pnII	21	25	0.543478	3	0.25
N2 15 carb	15˚C	N2	Carbenicillin	25	0	pnII	12	13	0.52	3	1
N2 15 carb	15˚C	N2	Carbenicillin	61	0	pnII	34	27	0.442623	6	0.24
N2 15 carb	15˚C	N2	Carbenicillin	40	0	pnII	21	19	0.475	12	1
N2 15 carb	15˚C	N2	Carbenicillin	43	0	pnII	18	25	0.581395	6	0.666667
N2 15 carb	15˚C	N2	Carbenicillin	37	0	pnII	21	16	0.432432	6	0.5
N2 15 carb	15˚C	N2	Carbenicillin	43	0	pnII	21	22	0.511628	6	0.5
N2 20 carb	20˚C	N2	Carbenicillin	33	0	pnII	12	21	0.636364	3	0.5
N2 20 carb	20˚C	N2	Carbenicillin	24	0	pnII	12	12	0.5	0	0
N2 20 carb	20˚C	N2	Carbenicillin	30	0	pnII	12	18	0.6	0	0
N2 20 carb	20˚C	N2	Carbenicillin	39	0	pnII	15	24	0.615385	0	0
N2 20 carb	20˚C	N2	Carbenicillin	24	1	P	9	15	0.625	3	1
N2 20 carb	20˚C	N2	Carbenicillin	36	0	pnII	15	21	0.583333	0	0
N2 20 carb	20˚C	N2	Carbenicillin	27	0	pnII	15	12	0.444444	0	0
N2 20 carb	20˚C	N2	Carbenicillin	30	0	pnII	15	15	0.5	6	0.666667
N2 20 carb	20˚C	N2	Carbenicillin	30	0	pnII	12	18	0.6	6	1
N2 20 carb	20˚C	N2	Carbenicillin	36	0	pnII	12	24	0.666667	6	1
N2 20 carb	20˚C	N2	Carbenicillin	27	0	pnII	9	18	0.666667	0	0
N2 20 carb	20˚C	N2	Carbenicillin	36	0	pnII	18	18	0.5	3	0.25
N2 20 carb	20˚C	N2	Carbenicillin	18	0	pnII	9	9	0.5	0	0
N2 20 carb	20˚C	N2	Carbenicillin	42	1	pnII	15	27	0.642857	6	0.666667
N2 20 carb	20˚C	N2	Carbenicillin	18	0	pnII	9	9	0.5	3	1
N2 20 carb	20˚C	N2	Carbenicillin	15	0	pnII	9	6	0.4	3	1
N2 20 carb	20˚C	N2	Carbenicillin	15	1	pnII	15	0	0	0	0
N2 20 carb	20˚C	N2	Carbenicillin	21	0	pnII	9	12	0.571429	0	0
N2 20 carb	20˚C	N2	Carbenicillin	33	0	pnII	18	15	0.454545	12	1
N2 20 carb	20˚C	N2	Carbenicillin	36	0	pnII	21	15	0.416667	9	0.6
N2 20 carb	20˚C	N2	Carbenicillin	42	0	pnII	21	21	0.5	9	0.6
N2 20 carb	20˚C	N2	Carbenicillin	39	0	pnII	12	27	0.692308	0	0
N2 20 carb	20˚C	N2	Carbenicillin	21	0	pnII	9	12	0.571429	0	0
N2 20 carb	20˚C	N2	Carbenicillin	27	0	pnII	12	15	0.555556	0	0
N2 20 carb	20˚C	N2	Carbenicillin	42	0	pnII	18	24	0.571429	3	0.25
N2 20 carb	20˚C	N2	Carbenicillin	30	0	pII	15	15	0.5	3	0.333333
N2 20 carb	20˚C	N2	Carbenicillin	12	0	pnII	12	0	0	6	1
N2 20 carb	20˚C	N2	Carbenicillin	39	0	pnII	15	24	0.615385	9	1
N2 20 carb	20˚C	N2	Carbenicillin	39	0	pnII	18	21	0.538462	9	0.75
N2 20 carb	20˚C	N2	Carbenicillin	48	0	pnII	24	24	0.5	9	0.5
N2 20 carb	20˚C	N2	Carbenicillin	39	0	pnII	15	24	0.615385	3	0.333333
N2 20 carb	20˚C	N2	Carbenicillin	30	0	pnII	12	18	0.6	6	1
N2 20 carb	20˚C	N2	Carbenicillin	36	0	pnII	12	24	0.666667	0	0
N2 20 carb	20˚C	N2	Carbenicillin	33	0	pnII	18	15	0.454545	3	0.25
N2 20 carb	20˚C	N2	Carbenicillin	27	0	pnII	12	15	0.555556	3	0.5
N2 20 carb	20˚C	N2	Carbenicillin	48	0	pnII	24	24	0.5	3	0.166667
N2 25 carb	25˚C	N2	Carbenicillin	24	0	pnII	14	10	0.416667	8	1
N2 25 carb	25˚C	N2	Carbenicillin	14	0	pnII	8	6	0.428571	2	1
N2 25 carb	25˚C	N2	Carbenicillin	18	0	pnII	14	4	0.222222	8	1
N2 25 carb	25˚C	N2	Carbenicillin	8	1	pnII	8	0	0	2	1
N2 25 carb	25˚C	N2	Carbenicillin	21	0	pnII	14	7	0.333333	8	1
N2 25 carb	25˚C	N2	Carbenicillin	18	0	pnII	14	4	0.222222	8	1
N2 25 carb	25˚C	N2	Carbenicillin	14	0	pnII	10	4	0.285714	2	0.5
N2 25 carb	25˚C	N2	Carbenicillin	21	0	pnII	14	7	0.333333	8	1
N2 25 carb	25˚C	N2	Carbenicillin	24	0	pnII	16	8	0.333333	10	1
N2 25 carb	25˚C	N2	Carbenicillin	21	0	pII	14	7	0.333333	8	1
N2 25 carb	25˚C	N2	Carbenicillin	28	0	pnII	18	10	0.357143	8	0.666667
N2 25 carb	25˚C	N2	Carbenicillin	21	0	pnII	10	11	0.52381	4	1
N2 25 carb	25˚C	N2	Carbenicillin	16	0	pnII	12	4	0.25	6	1
N2 25 carb	25˚C	N2	Carbenicillin	21	0	pnII	16	5	0.238095	8	0.8
N2 25 carb	25˚C	N2	Carbenicillin	18	0	pnII	12	6	0.333333	6	1
N2 25 carb	25˚C	N2	Carbenicillin	26	0	pnII	16	10	0.384615	8	0.8
N2 25 carb	25˚C	N2	Carbenicillin	21	0	pnII	10	11	0.52381	4	1
N2 25 carb	25˚C	N2	Carbenicillin	16	0	pnII	10	6	0.375	4	1
N2 25 carb	25˚C	N2	Carbenicillin	21	0	pnII	12	9	0.428571	2	0.333333
N2 25 carb	25˚C	N2	Carbenicillin	18	0	pnII	12	6	0.333333	4	0.666667
N2 25 carb	25˚C	N2	Carbenicillin	21	0	pnII	14	7	0.333333	4	0.5
N2 25 carb	25˚C	N2	Carbenicillin	18	0	pnII	14	4	0.222222	6	0.75
N2 25 carb	25˚C	N2	Carbenicillin	24	0	pnII	14	10	0.416667	8	1
N2 25 carb	25˚C	N2	Carbenicillin	24	0	pnII	12	12	0.5	6	1
N2 25 carb	25˚C	N2	Carbenicillin	14	0	pnII	10	4	0.285714	2	0.5
N2 25 carb	25˚C	N2	Carbenicillin	24	0	pnII	18	6	0.25	10	0.833333
N2 25 carb	25˚C	N2	Carbenicillin	24	0	pnII	14	10	0.416667	8	1
N2 25 carb	25˚C	N2	Carbenicillin	16	0	pnII	8	8	0.5	2	1
N2 25 carb	25˚C	N2	Carbenicillin	26	0	pnII	16	10	0.384615	10	1
N2 25 carb	25˚C	N2	Carbenicillin	26	0	pnII	21	5	0.192308	10	0.666667
N2 25 carb	25˚C	N2	Carbenicillin	26	0	pnII	14	12	0.461538	8	1
N2 25 carb	25˚C	N2	Carbenicillin	24	0	pnII	21	3	0.125	6	0.4
N2 25 carb	25˚C	N2	Carbenicillin	18	0	pnII	12	6	0.333333	6	1
N2 25 carb	25˚C	N2	Carbenicillin	21	0	pnII	10	11	0.52381	4	1
N2 25 carb	25˚C	N2	Carbenicillin	21	0	pnII	12	9	0.428571	6	1
m577 15	15˚C	daf-2(m577)	No carbenicillin	41	0	pII	38	3	0.0731707	0	0
m577 15	15˚C	daf-2(m577)	No carbenicillin	28	0	pII	16	12	0.428571	0	0
m577 15	15˚C	daf-2(m577)	No carbenicillin	38	0	pII	32	6	0.157895	6	0.272727
m577 15	15˚C	daf-2(m577)	No carbenicillin	35	0	pnII	19	16	0.457143	3	0.333333
m577 15	15˚C	daf-2(m577)	No carbenicillin	32	0	pII	25	7	0.21875	9	0.6
m577 15	15˚C	daf-2(m577)	No carbenicillin	38	0	pII	32	6	0.157895	3	0.136364
m577 15	15˚C	daf-2(m577)	No carbenicillin	41	0	pII	38	3	0.0731707	3	0.107143
m577 15	15˚C	daf-2(m577)	No carbenicillin	41	0	pII	35	6	0.146341	25	1
m577 15	15˚C	daf-2(m577)	No carbenicillin	10	1	pnII	10	0	0	0
m577 15	15˚C	daf-2(m577)	No carbenicillin	32	0	pII	29	3	0.09375	0	0
m577 15	15˚C	daf-2(m577)	No carbenicillin	38	0	pII	35	3	0.0789474	12	0.48
m577 15	15˚C	daf-2(m577)	No carbenicillin	41	0	pII	35	6	0.146341	0	0
m577 15	15˚C	daf-2(m577)	No carbenicillin	10	0	pnII	10	0	0	0
m577 15	15˚C	daf-2(m577)	No carbenicillin	22	0	pnII	16	6	0.272727	3	0.5
m577 15	15˚C	daf-2(m577)	No carbenicillin	44	0	pII	38	6	0.136364	12	0.428571
m577 15	15˚C	daf-2(m577)	No carbenicillin	41	0	pII	25	16	0.390244	6	0.4
m577 15	15˚C	daf-2(m577)	No carbenicillin	41	0	pII	32	9	0.219512	6	0.272727
m577 15	15˚C	daf-2(m577)	No carbenicillin	25	1	pnII	25	0	0	0	0
m577 15	15˚C	daf-2(m577)	No carbenicillin	47	0	pII	35	12	0.255319	3	0.12
m577 15	15˚C	daf-2(m577)	No carbenicillin	44	0	pII	38	6	0.136364	6	0.214286
m577 15	15˚C	daf-2(m577)	No carbenicillin	22	0	pnII	16	6	0.272727	3	0.5
m577 15	15˚C	daf-2(m577)	No carbenicillin	35	0	pII	29	6	0.171429	3	0.157895
m577 15	15˚C	daf-2(m577)	No carbenicillin	13	1	pnII	13	0	0	0	0
m577 15	15˚C	daf-2(m577)	No carbenicillin	25	0	pII	16	9	0.36	0	0
m577 15	15˚C	daf-2(m577)	No carbenicillin	22	0	pnII	13	9	0.409091	0	0
m577 15	15˚C	daf-2(m577)	No carbenicillin	25	0	pII	13	12	0.48	0	0
m577 15	15˚C	daf-2(m577)	No carbenicillin	19	0	pII	10	9	0.473684	0
m577 15	15˚C	daf-2(m577)	No carbenicillin	41	0	P	38	3	0.0731707	3	0.107143
m577 15	15˚C	daf-2(m577)	No carbenicillin	28	0	pnII	22	6	0.214286	0	0
m577 15	15˚C	daf-2(m577)	No carbenicillin	10	0	pnII	10	0	0	0
m577 15	15˚C	daf-2(m577)	No carbenicillin	28	0	pII	19	9	0.321429	6	0.666667
m577 15	15˚C	daf-2(m577)	No carbenicillin	41	0	pII	29	12	0.292683	9	0.473684
m577 15	15˚C	daf-2(m577)	No carbenicillin	44	0	pII	38	6	0.136364	3	0.107143
m577 20	20˚C	daf-2(m577)	No carbenicillin	40	0	pII	31	9	0.225	6	0.285714
m577 20	20˚C	daf-2(m577)	No carbenicillin	25	1	pnII	25	0	0	0	0
m577 20	20˚C	daf-2(m577)	No carbenicillin	25	0	pnII	22	3	0.12	0	0
m577 20	20˚C	daf-2(m577)	No carbenicillin	10	1	pnII	10	0	0	0
m577 20	20˚C	daf-2(m577)	No carbenicillin	16	0	pnII	13	3	0.1875	0	0
m577 20	20˚C	daf-2(m577)	No carbenicillin	37	0	pII	34	3	0.0810811	9	0.375
m577 20	20˚C	daf-2(m577)	No carbenicillin	19	0	pnII	13	6	0.315789	0	0
m577 20	20˚C	daf-2(m577)	No carbenicillin	37	0	pnII	31	6	0.162162	0	0
m577 20	20˚C	daf-2(m577)	No carbenicillin	10	1	pnII	10	0	0	0
m577 20	20˚C	daf-2(m577)	No carbenicillin	40	0	pII	31	9	0.225	15	0.714286
m577 20	20˚C	daf-2(m577)	No carbenicillin	55	0	pnII	43	12	0.218182	15	0.454545
m577 20	20˚C	daf-2(m577)	No carbenicillin	16	1	pnII	16	0	0	3	0.5
m577 20	20˚C	daf-2(m577)	No carbenicillin	34	0	pII	31	3	0.0882353	15	0.714286
m577 20	20˚C	daf-2(m577)	No carbenicillin	28	0	pII	25	3	0.107143	9	0.6
m577 20	20˚C	daf-2(m577)	No carbenicillin	34	0	pII	31	3	0.0882353	9	0.428571
m577 20	20˚C	daf-2(m577)	No carbenicillin	34	0	pII	28	6	0.176471	12	0.666667
m577 20	20˚C	daf-2(m577)	No carbenicillin	34	0	pnII	31	3	0.0882353	15	0.714286
m577 20	20˚C	daf-2(m577)	No carbenicillin	22	0	pnII	19	3	0.136364	3	0.333333
m577 20	20˚C	daf-2(m577)	No carbenicillin	34	0	pII	25	9	0.264706	0	0
m577 20	20˚C	daf-2(m577)	No carbenicillin	10	1	pnII	10	0	0	0
m577 20	20˚C	daf-2(m577)	No carbenicillin	28	0	pnII	22	6	0.214286	9	0.75
m577 20	20˚C	daf-2(m577)	No carbenicillin	19	0	pnII	16	3	0.157895	6	1
m577 20	20˚C	daf-2(m577)	No carbenicillin	34	0	pII	31	3	0.0882353	3	0.142857
m577 20	20˚C	daf-2(m577)	No carbenicillin	40	0	pnII	34	6	0.15	9	0.375
m577 20	20˚C	daf-2(m577)	No carbenicillin	34	0	pII	25	9	0.264706	9	0.6
m577 20	20˚C	daf-2(m577)	No carbenicillin	10	1	pnII	10	0	0	0
m577 20	20˚C	daf-2(m577)	No carbenicillin	34	0	pII	28	6	0.176471	12	0.666667
m577 20	20˚C	daf-2(m577)	No carbenicillin	40	0	pII	28	12	0.3	12	0.666667
m577 20	20˚C	daf-2(m577)	No carbenicillin	31	1	pnII	25	6	0.193548	3	0.2
m577 20	20˚C	daf-2(m577)	No carbenicillin	34	0	pnII	25	9	0.264706	15	1
m577 20	20˚C	daf-2(m577)	No carbenicillin	43	0	pII	37	6	0.139535	24	0.888889
m577 20	20˚C	daf-2(m577)	No carbenicillin	25	0	pnII	19	6	0.24	6	0.666667
m577 20	20˚C	daf-2(m577)	No carbenicillin	34	0	pII	31	3	0.0882353	12	0.571429
m577 25	25˚C	daf-2(m577)	No carbenicillin	44	0	pnII	32	12	0.272727	22	1
m577 25	25˚C	daf-2(m577)	No carbenicillin	16	0	P	13	3	0.1875	3	1
m577 25	25˚C	daf-2(m577)	No carbenicillin	44	0	pnII	32	12	0.272727	22	1
m577 25	25˚C	daf-2(m577)	No carbenicillin	44	0	pnII	32	12	0.272727	22	1
m577 25	25˚C	daf-2(m577)	No carbenicillin	13	0	P	10	3	0.230769	0
m577 25	25˚C	daf-2(m577)	No carbenicillin	50	0	pnII	32	18	0.36	22	1
m577 25	25˚C	daf-2(m577)	No carbenicillin	19	0	pnII	16	3	0.157895	6	1
m577 25	25˚C	daf-2(m577)	No carbenicillin	28	0	P	22	6	0.214286	6	0.5
m577 25	25˚C	daf-2(m577)	No carbenicillin	44	1	pnII	32	12	0.272727	22	1
m577 25	25˚C	daf-2(m577)	No carbenicillin	47	0	pnII	32	15	0.319149	22	1
m577 25	25˚C	daf-2(m577)	No carbenicillin	44	0	pnII	41	3	0.0681818	28	0.903226
m577 25	25˚C	daf-2(m577)	No carbenicillin	38	0	pnII	32	6	0.157895	19	0.863636
m577 25	25˚C	daf-2(m577)	No carbenicillin	41	0	pnII	32	9	0.219512	19	0.863636
m577 25	25˚C	daf-2(m577)	No carbenicillin	19	0	pnII	16	3	0.157895	6	1
m577 25	25˚C	daf-2(m577)	No carbenicillin	47	0	pnII	32	15	0.319149	22	1
m577 25	25˚C	daf-2(m577)	No carbenicillin	25	0	pnII	22	3	0.12	12	1
m577 25	25˚C	daf-2(m577)	No carbenicillin	50	0	pnII	35	15	0.3	18	0.72
m577 25	25˚C	daf-2(m577)	No carbenicillin	16	0	pnII	13	3	0.1875	3	1
m577 25	25˚C	daf-2(m577)	No carbenicillin	13	0	pnII	10	3	0.230769	0
m577 25	25˚C	daf-2(m577)	No carbenicillin	25	0	pnII	22	3	0.12	12	1
m577 25	25˚C	daf-2(m577)	No carbenicillin	44	0	pnII	32	12	0.272727	18	0.818182
m577 25	25˚C	daf-2(m577)	No carbenicillin	29	0	pnII	22	7	0.241379	9	0.75
m577 25	25˚C	daf-2(m577)	No carbenicillin	47	0	pnII	35	12	0.255319	9	0.36
m577 25	25˚C	daf-2(m577)	No carbenicillin	44	0	pnII	32	12	0.272727	22	1
m577 25	25˚C	daf-2(m577)	No carbenicillin	44	0	pnII	32	12	0.272727	22	1
m577 25	25˚C	daf-2(m577)	No carbenicillin	47	0	pnII	38	9	0.191489	28	1
m577 25	25˚C	daf-2(m577)	No carbenicillin	19	1	pnII	19	0	0	9	1
m577 25	25˚C	daf-2(m577)	No carbenicillin	53	0	pnII	38	15	0.283019	22	0.785714
m577 25	25˚C	daf-2(m577)	No carbenicillin	16	0	pnII	10	6	0.375	0
m577 25	25˚C	daf-2(m577)	No carbenicillin	56	0	pnII	50	6	0.107143	12	0.3
m577 25	25˚C	daf-2(m577)	No carbenicillin	53	0	pnII	38	15	0.283019	22	0.785714
m577 25	25˚C	daf-2(m577)	No carbenicillin	10	0	pnII	7	3	0.3	0
m577 25	25˚C	daf-2(m577)	No carbenicillin	10	0	pnII	6	4	0.4	0
m577 25	25˚C	daf-2(m577)	No carbenicillin	10	0	pnII	6	4	0.4	0
m577 15 carb	15˚C	daf-2(m577)	Carbenicillin	77	0	pnII	29	48	0.623377	0	0
m577 15 carb	15˚C	daf-2(m577)	Carbenicillin	29	0	pnII	13	16	0.551724	3	1
m577 15 carb	15˚C	daf-2(m577)	Carbenicillin	71	0	pnII	25	46	0.647887	9	0.6
m577 15 carb	15˚C	daf-2(m577)	Carbenicillin	74	0	pnII	26	48	0.648649	7	0.4375
m577 15 carb	15˚C	daf-2(m577)	Carbenicillin	35	0	pnII	19	16	0.457143	3	0.333333
m577 15 carb	15˚C	daf-2(m577)	Carbenicillin	38	0	pnII	22	16	0.421053	9	0.75
m577 15 carb	15˚C	daf-2(m577)	Carbenicillin	25	1	P	13	12	0.48	3	1
m577 15 carb	15˚C	daf-2(m577)	Carbenicillin	74	0	pII	29	45	0.608108	9	0.473684
m577 15 carb	15˚C	daf-2(m577)	Carbenicillin	47	0	pnII	19	28	0.595745	9	1
m577 15 carb	15˚C	daf-2(m577)	Carbenicillin	74	0	pnII	29	45	0.608108	6	0.315789
m577 15 carb	15˚C	daf-2(m577)	Carbenicillin	29	1	P	13	16	0.551724	3	1
m577 15 carb	15˚C	daf-2(m577)	Carbenicillin	71	0	pnII	41	30	0.422535	12	0.387097
m577 15 carb	15˚C	daf-2(m577)	Carbenicillin	74	0	pnII	44	30	0.405405	3	0.0882353
m577 15 carb	15˚C	daf-2(m577)	Carbenicillin	44	0	pnII	22	22	0.5	6	0.5
m577 15 carb	15˚C	daf-2(m577)	Carbenicillin	71	0	pnII	29	42	0.591549	9	0.473684
m577 15 carb	15˚C	daf-2(m577)	Carbenicillin	83	0	pnII	38	45	0.542169	9	0.321429
m577 15 carb	15˚C	daf-2(m577)	Carbenicillin	80	0	pnII	35	45	0.5625	12	0.48
m577 15 carb	15˚C	daf-2(m577)	Carbenicillin	29	0	pnII	13	16	0.551724	3	1
m577 15 carb	15˚C	daf-2(m577)	Carbenicillin	77	0	pnII	41	36	0.467532	6	0.193548
m577 15 carb	15˚C	daf-2(m577)	Carbenicillin	35	0	pnII	19	16	0.457143	3	0.333333
m577 15 carb	15˚C	daf-2(m577)	Carbenicillin	65	0	pnII	35	30	0.461538	9	0.36
m577 15 carb	15˚C	daf-2(m577)	Carbenicillin	35	1	pnII	35	0	0	0	0
m577 15 carb	15˚C	daf-2(m577)	Carbenicillin	29	1	pnII	29	0	0	3	0.157895
m577 15 carb	15˚C	daf-2(m577)	Carbenicillin	22	0	pnII	13	9	0.409091	0	0
m577 15 carb	15˚C	daf-2(m577)	Carbenicillin	25	0	pnII	13	12	0.48	3	1
m577 15 carb	15˚C	daf-2(m577)	Carbenicillin	77	0	pnII	41	36	0.467532	24	0.774194
m577 15 carb	15˚C	daf-2(m577)	Carbenicillin	77	0	pnII	31	46	0.597403	9	0.428571
m577 15 carb	15˚C	daf-2(m577)	Carbenicillin	32	0	pnII	19	13	0.40625	6	0.666667
m577 15 carb	15˚C	daf-2(m577)	Carbenicillin	71	0	pnII	35	36	0.507042	12	0.48
m577 15 carb	15˚C	daf-2(m577)	Carbenicillin	32	0	pnII	16	16	0.5	6	1
m577 15 carb	15˚C	daf-2(m577)	Carbenicillin	32	0	pnII	16	16	0.5	3	0.5
m577 15 carb	15˚C	daf-2(m577)	Carbenicillin	29	1	pnII	29	0	0	6	0.315789
m577 15 carb	15˚C	daf-2(m577)	Carbenicillin	83	0	pnII	65	18	0.216867	12	0.218182
m577 15 carb	15˚C	daf-2(m577)	Carbenicillin	32	0	pnII	19	13	0.40625	9	1
m577 15 carb	15˚C	daf-2(m577)	Carbenicillin	38	1	pnII	38	0	0	3	0.107143
m577 15 carb	15˚C	daf-2(m577)	Carbenicillin	35	0	pnII	16	19	0.542857	0	0
m577 20 carb	20˚C	daf-2(m577)	Carbenicillin	43	1	pnII	28	15	0.348837	9	0.5
m577 20 carb	20˚C	daf-2(m577)	Carbenicillin	55	1	pnII	25	30	0.545455	15	1
m577 20 carb	20˚C	daf-2(m577)	Carbenicillin	58	0	pnII	25	33	0.568966	15	1
m577 20 carb	20˚C	daf-2(m577)	Carbenicillin	52	0	pnII	25	27	0.519231	9	0.6
m577 20 carb	20˚C	daf-2(m577)	Carbenicillin	49	0	pnII	25	24	0.489796	12	0.8
m577 20 carb	20˚C	daf-2(m577)	Carbenicillin	52	0	pnII	37	15	0.288462	18	0.666667
m577 20 carb	20˚C	daf-2(m577)	Carbenicillin	43	0	pnII	25	18	0.418605	3	0.2
m577 20 carb	20˚C	daf-2(m577)	Carbenicillin	49	0	pnII	31	18	0.367347	15	0.714286
m577 20 carb	20˚C	daf-2(m577)	Carbenicillin	13	1	pnII	13	0	0	3	1
m577 20 carb	20˚C	daf-2(m577)	Carbenicillin	16	1	pnII	16	0	0	0	0
m577 20 carb	20˚C	daf-2(m577)	Carbenicillin	55	0	pnII	34	21	0.381818	6	0.25
m577 20 carb	20˚C	daf-2(m577)	Carbenicillin	46	0	pnII	25	21	0.456522	6	0.4
m577 20 carb	20˚C	daf-2(m577)	Carbenicillin	28	1	pnII	28	0	0	3	0.166667
m577 20 carb	20˚C	daf-2(m577)	Carbenicillin	13	1	pnII	13	0	0	3	1
m577 20 carb	20˚C	daf-2(m577)	Carbenicillin	37	0	pnII	25	12	0.324324	15	1
m577 20 carb	20˚C	daf-2(m577)	Carbenicillin	61	0	pnII	40	21	0.344262	18	0.6
m577 20 carb	20˚C	daf-2(m577)	Carbenicillin	55	0	pnII	28	27	0.490909	12	0.666667
m577 20 carb	20˚C	daf-2(m577)	Carbenicillin	46	0	pnII	25	21	0.456522	9	0.6
m577 20 carb	20˚C	daf-2(m577)	Carbenicillin	64	0	pnII	40	24	0.375	6	0.2
m577 20 carb	20˚C	daf-2(m577)	Carbenicillin	55	0	pnII	25	30	0.545455	6	0.4
m577 20 carb	20˚C	daf-2(m577)	Carbenicillin	25	1	pnII	25	0	0	0	0
m577 20 carb	20˚C	daf-2(m577)	Carbenicillin	61	0	pnII	37	24	0.393443	12	0.444444
m577 20 carb	20˚C	daf-2(m577)	Carbenicillin	61	0	pnII	40	21	0.344262	21	0.7
m577 20 carb	20˚C	daf-2(m577)	Carbenicillin	55	0	pnII	37	18	0.327273	21	0.777778
m577 20 carb	20˚C	daf-2(m577)	Carbenicillin	58	0	pnII	34	24	0.413793	18	0.75
m577 20 carb	20˚C	daf-2(m577)	Carbenicillin	70	0	pnII	34	36	0.514286	12	0.5
m577 20 carb	20˚C	daf-2(m577)	Carbenicillin	22	0	pnII	10	12	0.545455	0
m577 20 carb	20˚C	daf-2(m577)	Carbenicillin	58	0	pnII	37	21	0.362069	21	0.777778
m577 20 carb	20˚C	daf-2(m577)	Carbenicillin	52	0	pnII	25	27	0.519231	6	0.4
m577 20 carb	20˚C	daf-2(m577)	Carbenicillin	58	0	pnII	40	18	0.310345	9	0.3
m577 20 carb	20˚C	daf-2(m577)	Carbenicillin	43	0	pnII	22	21	0.488372	12	1
m577 20 carb	20˚C	daf-2(m577)	Carbenicillin	55	0	pnII	22	33	0.6	9	0.75
m577 20 carb	20˚C	daf-2(m577)	Carbenicillin	64	0	pnII	46	18	0.28125	6	0.166667
m577 20 carb	20˚C	daf-2(m577)	Carbenicillin	58	0	pnII	25	33	0.568966	9	0.6
m577 20 carb	20˚C	daf-2(m577)	Carbenicillin	25	1	pnII	25	0	0	3	0.2
m577 20 carb	20˚C	daf-2(m577)	Carbenicillin	28	1	pnII	28	0	0	0	0
m577 25 carb	25˚C	daf-2(m577)	Carbenicillin	44	0	pnII	32	12	0.272727	22	1
m577 25 carb	25˚C	daf-2(m577)	Carbenicillin	53	0	pnII	44	9	0.169811	15	0.441176
m577 25 carb	25˚C	daf-2(m577)	Carbenicillin	53	0	pnII	44	9	0.169811	22	0.647059
m577 25 carb	25˚C	daf-2(m577)	Carbenicillin	56	0	pnII	41	15	0.267857	21	0.677419
m577 25 carb	25˚C	daf-2(m577)	Carbenicillin	50	0	pnII	38	12	0.24	9	0.321429
m577 25 carb	25˚C	daf-2(m577)	Carbenicillin	50	0	pnII	32	18	0.36	6	0.272727
m577 25 carb	25˚C	daf-2(m577)	Carbenicillin	44	0	pnII	32	12	0.272727	15	0.681818
m577 25 carb	25˚C	daf-2(m577)	Carbenicillin	50	0	pnII	41	9	0.18	16	0.516129
m577 25 carb	25˚C	daf-2(m577)	Carbenicillin	25	0	pnII	19	6	0.24	9	1
m577 25 carb	25˚C	daf-2(m577)	Carbenicillin	47	0	pnII	38	9	0.191489	22	0.785714
m577 25 carb	25˚C	daf-2(m577)	Carbenicillin	44	0	pnII	32	12	0.272727	22	1
m577 25 carb	25˚C	daf-2(m577)	Carbenicillin	47	0	pnII	41	6	0.12766	15	0.483871
m577 25 carb	25˚C	daf-2(m577)	Carbenicillin	53	0	pnII	47	6	0.113208	18	0.486486
m577 25 carb	25˚C	daf-2(m577)	Carbenicillin	44	0	pnII	29	15	0.340909	19	1
m577 25 carb	25˚C	daf-2(m577)	Carbenicillin	53	0	pnII	35	18	0.339623	9	0.36
m577 25 carb	25˚C	daf-2(m577)	Carbenicillin	41	0	pnII	35	6	0.146341	25	1
m577 25 carb	25˚C	daf-2(m577)	Carbenicillin	47	0	pnII	41	6	0.12766	28	0.903226
m577 25 carb	25˚C	daf-2(m577)	Carbenicillin	38	0	pnII	29	9	0.236842	3	0.157895
m577 25 carb	25˚C	daf-2(m577)	Carbenicillin	50	0	pnII	38	12	0.24	10	0.357143
m577 25 carb	25˚C	daf-2(m577)	Carbenicillin	53	0	pnII	41	12	0.226415	19	0.612903
m577 25 carb	25˚C	daf-2(m577)	Carbenicillin	47	0	pnII	38	9	0.191489	10	0.357143
m577 25 carb	25˚C	daf-2(m577)	Carbenicillin	47	0	pnII	32	15	0.319149	15	0.681818
m577 25 carb	25˚C	daf-2(m577)	Carbenicillin	53	0	pnII	41	12	0.226415	6	0.193548
m577 25 carb	25˚C	daf-2(m577)	Carbenicillin	47	0	pnII	32	15	0.319149	13	0.590909
m577 25 carb	25˚C	daf-2(m577)	Carbenicillin	19	0	pnII	13	6	0.315789	0	0
m577 25 carb	25˚C	daf-2(m577)	Carbenicillin	28	1	pnII	22	6	0.214286	6	0.5
m577 25 carb	25˚C	daf-2(m577)	Carbenicillin	10	0	pnII	6	4	0.4	0
m577 25 carb	25˚C	daf-2(m577)	Carbenicillin	56	0	pnII	32	24	0.428571	6	0.272727
m577 25 carb	25˚C	daf-2(m577)	Carbenicillin	53	0	pnII	41	12	0.226415	12	0.387097
m577 25 carb	25˚C	daf-2(m577)	Carbenicillin	35	1	pnII	35	0	0	6	0.24
m577 25 carb	25˚C	daf-2(m577)	Carbenicillin	47	0	pnII	32	15	0.319149	15	0.681818
e1368 15	15˚C	daf-2(e1368)	No carbenicillin	65	0	pII	35	30	0.461538	12	0.48
e1368 15	15˚C	daf-2(e1368)	No carbenicillin	50	0	pII	41	9	0.18	7	0.225806
e1368 15	15˚C	daf-2(e1368)	No carbenicillin	41	0	pII	25	16	0.390244	0	0
e1368 15	15˚C	daf-2(e1368)	No carbenicillin	50	0	pII	29	21	0.42	0	0
e1368 15	15˚C	daf-2(e1368)	No carbenicillin	35	0	pnII	22	13	0.371429	3	0.25
e1368 15	15˚C	daf-2(e1368)	No carbenicillin	35	0	pII	29	6	0.171429	3	0.157895
e1368 15	15˚C	daf-2(e1368)	No carbenicillin	32	0	pII	29	3	0.09375	0	0
e1368 15	15˚C	daf-2(e1368)	No carbenicillin	13	1	pnII	13	0	0	3	1
e1368 15	15˚C	daf-2(e1368)	No carbenicillin	41	0	P	35	6	0.146341	16	0.64
e1368 15	15˚C	daf-2(e1368)	No carbenicillin	44	0	pII	32	12	0.272727	6	0.272727
e1368 15	15˚C	daf-2(e1368)	No carbenicillin	19	1	pnII	19	0	0	6	0.666667
e1368 15	15˚C	daf-2(e1368)	No carbenicillin	47	0	pII	32	15	0.319149	3	0.136364
e1368 15	15˚C	daf-2(e1368)	No carbenicillin	41	0	pII	35	6	0.146341	10	0.4
e1368 15	15˚C	daf-2(e1368)	No carbenicillin	44	0	pnII	38	6	0.136364	16	0.571429
e1368 15	15˚C	daf-2(e1368)	No carbenicillin	35	0	pnII	25	10	0.285714	3	0.2
e1368 15	15˚C	daf-2(e1368)	No carbenicillin	38	0	pII	35	3	0.0789474	15	0.6
e1368 15	15˚C	daf-2(e1368)	No carbenicillin	38	0	pII	32	6	0.157895	12	0.545455
e1368 15	15˚C	daf-2(e1368)	No carbenicillin	41	0	pII	35	6	0.146341	3	0.12
e1368 15	15˚C	daf-2(e1368)	No carbenicillin	38	0	pnII	32	6	0.157895	9	0.409091
e1368 15	15˚C	daf-2(e1368)	No carbenicillin	41	0	pII	35	6	0.146341	12	0.48
e1368 15	15˚C	daf-2(e1368)	No carbenicillin	38	0	pII	32	6	0.157895	6	0.272727
e1368 15	15˚C	daf-2(e1368)	No carbenicillin	47	0	pnII	32	15	0.319149	3	0.136364
e1368 15	15˚C	daf-2(e1368)	No carbenicillin	29	1	pnII	29	0	0	3	0.157895
e1368 15	15˚C	daf-2(e1368)	No carbenicillin	52	0	pII	41	11	0.211538	13	0.419355
e1368 15	15˚C	daf-2(e1368)	No carbenicillin	47	0	pII	32	15	0.319149	3	0.136364
e1368 15	15˚C	daf-2(e1368)	No carbenicillin	50	0	pII	41	9	0.18	12	0.387097
e1368 15	15˚C	daf-2(e1368)	No carbenicillin	32	0	pnII	29	3	0.09375	0	0
e1368 15	15˚C	daf-2(e1368)	No carbenicillin	41	0	pII	35	6	0.146341	12	0.48
e1368 15	15˚C	daf-2(e1368)	No carbenicillin	35	0	pII	29	6	0.171429	6	0.315789
e1368 15	15˚C	daf-2(e1368)	No carbenicillin	35	0	pII	29	6	0.171429	4	0.210526
e1368 15	15˚C	daf-2(e1368)	No carbenicillin	38	0	pII	35	3	0.0789474	9	0.36
e1368 15	15˚C	daf-2(e1368)	No carbenicillin	35	0	pII	29	6	0.171429	0	0
e1368 15	15˚C	daf-2(e1368)	No carbenicillin	25	0	pII	19	6	0.24	3	0.333333
e1368 15	15˚C	daf-2(e1368)	No carbenicillin	38	0	pII	32	6	0.157895	0	0
e1368 15	15˚C	daf-2(e1368)	No carbenicillin	47	0	pII	35	12	0.255319	4	0.16
e1368 15	15˚C	daf-2(e1368)	No carbenicillin	35	0	pII	29	6	0.171429	0	0
e1368 20	20˚C	daf-2(e1368)	No carbenicillin	18	0	P	16	2	0.111111	0	0
e1368 20	20˚C	daf-2(e1368)	No carbenicillin	10	1	pnII	10	0	0	0
e1368 20	20˚C	daf-2(e1368)	No carbenicillin	13	1	pnII	13	0	0	0	0
e1368 20	20˚C	daf-2(e1368)	No carbenicillin	48	0	pnII	36	12	0.25	11	0.423077
e1368 20	20˚C	daf-2(e1368)	No carbenicillin	10	1	pnII	10	0	0	0
e1368 20	20˚C	daf-2(e1368)	No carbenicillin	34	0	pnII	31	3	0.0882353	14	0.666667
e1368 20	20˚C	daf-2(e1368)	No carbenicillin	39	0	pnII	25	14	0.358974	15	1
e1368 20	20˚C	daf-2(e1368)	No carbenicillin	45	0	pII	37	8	0.177778	12	0.444444
e1368 20	20˚C	daf-2(e1368)	No carbenicillin	10	1	pnII	10	0	0	0
e1368 20	20˚C	daf-2(e1368)	No carbenicillin	13	1	pnII	13	0	0	0	0
e1368 20	20˚C	daf-2(e1368)	No carbenicillin	36	0	pII	27	9	0.25	3	0.176471
e1368 20	20˚C	daf-2(e1368)	No carbenicillin	34	0	pnII	28	6	0.176471	14	0.777778
e1368 20	20˚C	daf-2(e1368)	No carbenicillin	45	0	pII	39	6	0.133333	10	0.344828
e1368 20	20˚C	daf-2(e1368)	No carbenicillin	51	0	pII	39	12	0.235294	16	0.551724
e1368 20	20˚C	daf-2(e1368)	No carbenicillin	42	0	pII	36	6	0.142857	8	0.307692
e1368 20	20˚C	daf-2(e1368)	No carbenicillin	42	0	pII	34	8	0.190476	16	0.666667
e1368 20	20˚C	daf-2(e1368)	No carbenicillin	45	0	pII	39	6	0.133333	18	0.62069
e1368 20	20˚C	daf-2(e1368)	No carbenicillin	51	0	pnII	45	6	0.117647	15	0.428571
e1368 20	20˚C	daf-2(e1368)	No carbenicillin	10	1	pnII	10	0	0	0
e1368 20	20˚C	daf-2(e1368)	No carbenicillin	16	0	P	13	3	0.1875	3	1
e1368 20	20˚C	daf-2(e1368)	No carbenicillin	42	0	pnII	31	11	0.261905	6	0.285714
e1368 20	20˚C	daf-2(e1368)	No carbenicillin	28	0	pnII	21	7	0.25	2	0.181818
e1368 20	20˚C	daf-2(e1368)	No carbenicillin	16	0	P	13	3	0.1875	0	0
e1368 20	20˚C	daf-2(e1368)	No carbenicillin	31	0	pnII	28	3	0.0967742	0	0
e1368 20	20˚C	daf-2(e1368)	No carbenicillin	42	0	pnII	39	3	0.0714286	14	0.482759
e1368 20	20˚C	daf-2(e1368)	No carbenicillin	48	0	pnII	39	9	0.1875	20	0.689655
e1368 20	20˚C	daf-2(e1368)	No carbenicillin	13	0	P	10	3	0.230769	0
e1368 20	20˚C	daf-2(e1368)	No carbenicillin	45	0	pII	34	11	0.244444	13	0.541667
e1368 20	20˚C	daf-2(e1368)	No carbenicillin	42	0	pII	36	6	0.142857	16	0.615385
e1368 20	20˚C	daf-2(e1368)	No carbenicillin	45	0	pII	34	11	0.244444	14	0.583333
e1368 20	20˚C	daf-2(e1368)	No carbenicillin	13	1	pnII	13	0	0	3	1
e1368 20	20˚C	daf-2(e1368)	No carbenicillin	18	1	pnII	18	0	0	0	0
e1368 20	20˚C	daf-2(e1368)	No carbenicillin	36	0	pnII	24	12	0.333333	8	0.571429
e1368 20	20˚C	daf-2(e1368)	No carbenicillin	36	0	pnII	21	15	0.416667	5	0.454545
e1368 25	25˚C	daf-2(e1368)	No carbenicillin	35	0	pnII	25	10	0.285714	15	1
e1368 25	25˚C	daf-2(e1368)	No carbenicillin	28	0	pnII	25	3	0.107143	9	0.6
e1368 25	25˚C	daf-2(e1368)	No carbenicillin	35	0	pnII	29	6	0.171429	19	1
e1368 25	25˚C	daf-2(e1368)	No carbenicillin	28	0	pnII	25	3	0.107143	15	1
e1368 25	25˚C	daf-2(e1368)	No carbenicillin	13	0	pnII	10	3	0.230769	0
e1368 25	25˚C	daf-2(e1368)	No carbenicillin	13	0	P	10	3	0.230769	0
e1368 25	25˚C	daf-2(e1368)	No carbenicillin	16	0	P	13	3	0.1875	3	1
e1368 25	25˚C	daf-2(e1368)	No carbenicillin	41	0	pII	25	16	0.390244	15	1
e1368 25	25˚C	daf-2(e1368)	No carbenicillin	13	0	pnII	10	3	0.230769	0
e1368 25	25˚C	daf-2(e1368)	No carbenicillin	32	0	pnII	25	7	0.21875	15	1
e1368 25	25˚C	daf-2(e1368)	No carbenicillin	41	0	pnII	32	9	0.219512	22	1
e1368 25	25˚C	daf-2(e1368)	No carbenicillin	13	0	P	10	3	0.230769	0
e1368 25	25˚C	daf-2(e1368)	No carbenicillin	13	1	pnII	13	0	0	3	1
e1368 25	25˚C	daf-2(e1368)	No carbenicillin	29	0	pII	22	7	0.241379	12	1
e1368 25	25˚C	daf-2(e1368)	No carbenicillin	16	0	pII	16	0	0	6	1
e1368 25	25˚C	daf-2(e1368)	No carbenicillin	32	0	pnII	29	3	0.09375	19	1
e1368 25	25˚C	daf-2(e1368)	No carbenicillin	32	0	pnII	22	10	0.3125	12	1
e1368 25	25˚C	daf-2(e1368)	No carbenicillin	32	0	pnII	25	7	0.21875	15	1
e1368 25	25˚C	daf-2(e1368)	No carbenicillin	13	1	pnII	13	0	0	0	0
e1368 25	25˚C	daf-2(e1368)	No carbenicillin	19	0	pnII	16	3	0.157895	6	1
e1368 25	25˚C	daf-2(e1368)	No carbenicillin	38	0	pnII	29	9	0.236842	19	1
e1368 25	25˚C	daf-2(e1368)	No carbenicillin	28	0	pnII	25	3	0.107143	15	1
e1368 25	25˚C	daf-2(e1368)	No carbenicillin	16	0	P	13	3	0.1875	3	1
e1368 25	25˚C	daf-2(e1368)	No carbenicillin	32	0	pnII	29	3	0.09375	19	1
e1368 25	25˚C	daf-2(e1368)	No carbenicillin	32	0	pII	25	7	0.21875	15	1
e1368 25	25˚C	daf-2(e1368)	No carbenicillin	10	0	pnII	10	0	0	0
e1368 25	25˚C	daf-2(e1368)	No carbenicillin	16	0	P	13	3	0.1875	3	1
e1368 25	25˚C	daf-2(e1368)	No carbenicillin	25	0	pII	22	3	0.12	12	1
e1368 25	25˚C	daf-2(e1368)	No carbenicillin	22	0	pnII	22	0	0	12	1
e1368 25	25˚C	daf-2(e1368)	No carbenicillin	13	0	P	10	3	0.230769	0
e1368 25	25˚C	daf-2(e1368)	No carbenicillin	32	0	pII	29	3	0.09375	15	0.789474
e1368 25	25˚C	daf-2(e1368)	No carbenicillin	10	0	P	6	4	0.4	0
e1368 25	25˚C	daf-2(e1368)	No carbenicillin	10	0	pnII	6	4	0.4	0
e1368 25	25˚C	daf-2(e1368)	No carbenicillin	10	0	pnII	7	3	0.3	0
e1368 25	25˚C	daf-2(e1368)	No carbenicillin	10	0	P	7	3	0.3	0
e1368 25	25˚C	daf-2(e1368)	No carbenicillin	10	0	P	7	3	0.3	0
e1368 15 carb	15˚C	daf-2(e1368)	Carbenicillin	71	0	pnII	35	36	0.507042	0	0
e1368 15 carb	15˚C	daf-2(e1368)	Carbenicillin	89	0	pnII	25	64	0.719101	3	0.2
e1368 15 carb	15˚C	daf-2(e1368)	Carbenicillin	77	0	pnII	19	58	0.753247	3	0.333333
e1368 15 carb	15˚C	daf-2(e1368)	Carbenicillin	80	0	pnII	25	55	0.6875	15	1
e1368 15 carb	15˚C	daf-2(e1368)	Carbenicillin	13	1	pnII	13	0	0	0	0
e1368 15 carb	15˚C	daf-2(e1368)	Carbenicillin	44	0	pnII	19	25	0.568182	6	0.666667
e1368 15 carb	15˚C	daf-2(e1368)	Carbenicillin	38	0	pnII	19	19	0.5	6	0.666667
e1368 15 carb	15˚C	daf-2(e1368)	Carbenicillin	41	0	pnII	19	22	0.536585	9	1
e1368 15 carb	15˚C	daf-2(e1368)	Carbenicillin	65	0	pnII	32	33	0.507692	9	0.409091
e1368 15 carb	15˚C	daf-2(e1368)	Carbenicillin	35	1	P	13	22	0.628571	3	1
e1368 15 carb	15˚C	daf-2(e1368)	Carbenicillin	59	0	pnII	22	37	0.627119	9	0.75
e1368 15 carb	15˚C	daf-2(e1368)	Carbenicillin	95	0	pnII	25	70	0.736842	9	0.6
e1368 15 carb	15˚C	daf-2(e1368)	Carbenicillin	47	0	pnII	16	31	0.659574	6	1
e1368 15 carb	15˚C	daf-2(e1368)	Carbenicillin	86	0	pnII	25	61	0.709302	3	0.2
e1368 15 carb	15˚C	daf-2(e1368)	Carbenicillin	50	0	pnII	25	25	0.5	15	1
e1368 15 carb	15˚C	daf-2(e1368)	Carbenicillin	89	0	pnII	29	60	0.674157	15	0.789474
e1368 15 carb	15˚C	daf-2(e1368)	Carbenicillin	53	0	pnII	29	24	0.45283	3	0.157895
e1368 15 carb	15˚C	daf-2(e1368)	Carbenicillin	108	0	pnII	53	55	0.509259	18	0.418605
e1368 15 carb	15˚C	daf-2(e1368)	Carbenicillin	80	0	pnII	34	46	0.575	3	0.125
e1368 15 carb	15˚C	daf-2(e1368)	Carbenicillin	19	1	pnII	19	0	0	0	0
e1368 15 carb	15˚C	daf-2(e1368)	Carbenicillin	32	0	pnII	13	19	0.59375	3	1
e1368 15 carb	15˚C	daf-2(e1368)	Carbenicillin	44	0	pnII	19	25	0.568182	9	1
e1368 15 carb	15˚C	daf-2(e1368)	Carbenicillin	16	1	pnII	16	0	0	3	0.5
e1368 15 carb	15˚C	daf-2(e1368)	Carbenicillin	92	0	pnII	44	48	0.521739	6	0.176471
e1368 15 carb	15˚C	daf-2(e1368)	Carbenicillin	25	0	pnII	13	12	0.48	0	0
e1368 15 carb	15˚C	daf-2(e1368)	Carbenicillin	80	0	pnII	38	42	0.525	19	0.678571
e1368 15 carb	15˚C	daf-2(e1368)	Carbenicillin	92	0	pnII	50	42	0.456522	7	0.175
e1368 15 carb	15˚C	daf-2(e1368)	Carbenicillin	19	1	pnII	19	0	0	9	1
e1368 15 carb	15˚C	daf-2(e1368)	Carbenicillin	59	0	pII	19	40	0.677966	3	0.333333
e1368 15 carb	15˚C	daf-2(e1368)	Carbenicillin	86	0	pnII	41	45	0.523256	12	0.387097
e1368 15 carb	15˚C	daf-2(e1368)	Carbenicillin	44	0	pnII	19	25	0.568182	3	0.333333
e1368 15 carb	15˚C	daf-2(e1368)	Carbenicillin	86	0	pnII	25	61	0.709302	3	0.2
e1368 15 carb	15˚C	daf-2(e1368)	Carbenicillin	89	0	pnII	41	48	0.539326	10	0.322581
e1368 15 carb	15˚C	daf-2(e1368)	Carbenicillin	59	0	pnII	29	30	0.508475	13	0.684211
e1368 15 carb	15˚C	daf-2(e1368)	Carbenicillin	38	0	pnII	22	16	0.421053	9	0.75
e1368 15 carb	15˚C	daf-2(e1368)	Carbenicillin	32	1	pnII	29	3	0.09375	4	0.210526
e1368 20 carb	20˚C	daf-2(e1368)	Carbenicillin	61	0	pnII	28	33	0.540984	6	0.333333
e1368 20 carb	20˚C	daf-2(e1368)	Carbenicillin	49	0	pnII	34	15	0.306122	12	0.5
e1368 20 carb	20˚C	daf-2(e1368)	Carbenicillin	49	0	pnII	34	15	0.306122	21	0.875
e1368 20 carb	20˚C	daf-2(e1368)	Carbenicillin	61	0	pnII	40	21	0.344262	15	0.5
e1368 20 carb	20˚C	daf-2(e1368)	Carbenicillin	70	0	pnII	37	33	0.471429	15	0.555556
e1368 20 carb	20˚C	daf-2(e1368)	Carbenicillin	49	0	pnII	31	18	0.367347	12	0.571429
e1368 20 carb	20˚C	daf-2(e1368)	Carbenicillin	19	1	pnII	19	0	0	3	0.333333
e1368 20 carb	20˚C	daf-2(e1368)	Carbenicillin	55	0	pnII	40	15	0.272727	6	0.2
e1368 20 carb	20˚C	daf-2(e1368)	Carbenicillin	58	0	pnII	40	18	0.310345	3	0.1
e1368 20 carb	20˚C	daf-2(e1368)	Carbenicillin	43	1	pnII	37	6	0.139535	12	0.444444
e1368 20 carb	20˚C	daf-2(e1368)	Carbenicillin	37	1	pnII	37	0	0	12	0.444444
e1368 20 carb	20˚C	daf-2(e1368)	Carbenicillin	64	0	pnII	31	33	0.515625	18	0.857143
e1368 20 carb	20˚C	daf-2(e1368)	Carbenicillin	10	1	pnII	10	0	0	0
e1368 20 carb	20˚C	daf-2(e1368)	Carbenicillin	58	0	pnII	34	24	0.413793	12	0.5
e1368 20 carb	20˚C	daf-2(e1368)	Carbenicillin	52	1	pnII	37	15	0.288462	15	0.555556
e1368 20 carb	20˚C	daf-2(e1368)	Carbenicillin	37	1	pnII	37	0	0	9	0.333333
e1368 20 carb	20˚C	daf-2(e1368)	Carbenicillin	61	0	pnII	34	27	0.442623	15	0.625
e1368 20 carb	20˚C	daf-2(e1368)	Carbenicillin	67	0	pnII	37	30	0.447761	15	0.555556
e1368 20 carb	20˚C	daf-2(e1368)	Carbenicillin	19	1	pnII	19	0	0	6	0.666667
e1368 20 carb	20˚C	daf-2(e1368)	Carbenicillin	58	0	pnII	34	24	0.413793	12	0.5
e1368 20 carb	20˚C	daf-2(e1368)	Carbenicillin	61	0	pnII	37	24	0.393443	0	0
e1368 20 carb	20˚C	daf-2(e1368)	Carbenicillin	37	0	pnII	25	12	0.324324	6	0.4
e1368 20 carb	20˚C	daf-2(e1368)	Carbenicillin	13	1	pnII	13	0	0	0	0
e1368 20 carb	20˚C	daf-2(e1368)	Carbenicillin	16	1	pnII	16	0	0	3	0.5
e1368 20 carb	20˚C	daf-2(e1368)	Carbenicillin	46	0	pnII	25	21	0.456522	0	0
e1368 20 carb	20˚C	daf-2(e1368)	Carbenicillin	46	0	pnII	37	9	0.195652	15	0.555556
e1368 20 carb	20˚C	daf-2(e1368)	Carbenicillin	10	1	pnII	10	0	0	0
e1368 20 carb	20˚C	daf-2(e1368)	Carbenicillin	61	0	pnII	34	27	0.442623	9	0.375
e1368 20 carb	20˚C	daf-2(e1368)	Carbenicillin	10	1	pnII	10	0	0	0
e1368 20 carb	20˚C	daf-2(e1368)	Carbenicillin	43	1	pnII	31	12	0.27907	3	0.142857
e1368 20 carb	20˚C	daf-2(e1368)	Carbenicillin	13	1	pnII	13	0	0	0	0
e1368 20 carb	20˚C	daf-2(e1368)	Carbenicillin	13	1	pnII	13	0	0	3	1
e1368 20 carb	20˚C	daf-2(e1368)	Carbenicillin	49	0	pnII	34	15	0.306122	6	0.25
e1368 20 carb	20˚C	daf-2(e1368)	Carbenicillin	43	1	pnII	43	0	0	9	0.272727
e1368 25 carb	25˚C	daf-2(e1368)	Carbenicillin	38	0	pnII	25	13	0.342105	12	0.8
e1368 25 carb	25˚C	daf-2(e1368)	Carbenicillin	41	0	pnII	25	16	0.390244	6	0.4
e1368 25 carb	25˚C	daf-2(e1368)	Carbenicillin	35	0	pnII	25	10	0.285714	12	0.8
e1368 25 carb	25˚C	daf-2(e1368)	Carbenicillin	41	0	pnII	29	12	0.292683	16	0.842105
e1368 25 carb	25˚C	daf-2(e1368)	Carbenicillin	35	0	pnII	29	6	0.171429	19	1
e1368 25 carb	25˚C	daf-2(e1368)	Carbenicillin	41	0	pnII	25	16	0.390244	15	1
e1368 25 carb	25˚C	daf-2(e1368)	Carbenicillin	29	1	pnII	29	0	0	16	0.842105
e1368 25 carb	25˚C	daf-2(e1368)	Carbenicillin	44	0	pnII	32	12	0.272727	22	1
e1368 25 carb	25˚C	daf-2(e1368)	Carbenicillin	13	0	pnII	10	3	0.230769	0
e1368 25 carb	25˚C	daf-2(e1368)	Carbenicillin	38	0	pnII	29	9	0.236842	15	0.789474
e1368 25 carb	25˚C	daf-2(e1368)	Carbenicillin	41	0	pnII	32	9	0.219512	22	1
e1368 25 carb	25˚C	daf-2(e1368)	Carbenicillin	41	0	pnII	32	9	0.219512	22	1
e1368 25 carb	25˚C	daf-2(e1368)	Carbenicillin	38	0	pnII	29	9	0.236842	19	1
e1368 25 carb	25˚C	daf-2(e1368)	Carbenicillin	10	1	pnII	10	0	0	0
e1368 25 carb	25˚C	daf-2(e1368)	Carbenicillin	22	1	pnII	22	0	0	12	1
e1368 25 carb	25˚C	daf-2(e1368)	Carbenicillin	38	0	pnII	32	6	0.157895	19	0.863636
e1368 25 carb	25˚C	daf-2(e1368)	Carbenicillin	38	0	pnII	29	9	0.236842	19	1
e1368 25 carb	25˚C	daf-2(e1368)	Carbenicillin	44	0	pnII	29	15	0.340909	19	1
e1368 25 carb	25˚C	daf-2(e1368)	Carbenicillin	44	0	pnII	32	12	0.272727	19	0.863636
e1368 25 carb	25˚C	daf-2(e1368)	Carbenicillin	22	1	pnII	22	0	0	12	1
e1368 25 carb	25˚C	daf-2(e1368)	Carbenicillin	32	0	pnII	29	3	0.09375	19	1
e1368 25 carb	25˚C	daf-2(e1368)	Carbenicillin	29	0	pnII	29	0	0	16	0.842105
e1368 25 carb	25˚C	daf-2(e1368)	Carbenicillin	44	0	pnII	25	19	0.431818	9	0.6
e1368 25 carb	25˚C	daf-2(e1368)	Carbenicillin	41	0	pnII	25	16	0.390244	9	0.6
e1368 25 carb	25˚C	daf-2(e1368)	Carbenicillin	38	0	pnII	29	9	0.236842	19	1
e1368 25 carb	25˚C	daf-2(e1368)	Carbenicillin	38	0	pnII	29	9	0.236842	19	1
e1368 25 carb	25˚C	daf-2(e1368)	Carbenicillin	38	0	pnII	32	6	0.157895	16	0.727273
e1368 25 carb	25˚C	daf-2(e1368)	Carbenicillin	25	0	pnII	22	3	0.12	12	1
e1368 25 carb	25˚C	daf-2(e1368)	Carbenicillin	32	0	pnII	29	3	0.09375	16	0.842105
e1368 25 carb	25˚C	daf-2(e1368)	Carbenicillin	41	0	pnII	29	12	0.292683	19	1
e1368 25 carb	25˚C	daf-2(e1368)	Carbenicillin	44	0	pnII	29	15	0.340909	19	1
e1368 25 carb	25˚C	daf-2(e1368)	Carbenicillin	38	0	pnII	32	6	0.157895	19	0.863636
e1368 25 carb	25˚C	daf-2(e1368)	Carbenicillin	35	0	pnII	32	3	0.0857143	19	0.863636
e1368 25 carb	25˚C	daf-2(e1368)	Carbenicillin	35	0	pnII	32	3	0.0857143	19	0.863636
e1368 25 carb	25˚C	daf-2(e1368)	Carbenicillin	32	0	pnII	29	3	0.09375	19	1
e1368 25 carb	25˚C	daf-2(e1368)	Carbenicillin	32	0	pnII	29	3	0.09375	19	1
e1370 15	15˚C	daf-2(e1370)	No carbenicillin	37	0	P	28	9	0.243243	0	0
e1370 15	15˚C	daf-2(e1370)	No carbenicillin	58	0	pII	43	15	0.258621	0	0
e1370 15	15˚C	daf-2(e1370)	No carbenicillin	61	0	pII	43	18	0.295082	13	0.382353
e1370 15	15˚C	daf-2(e1370)	No carbenicillin	21	0	pnII	12	9	0.428571	0	0
e1370 15	15˚C	daf-2(e1370)	No carbenicillin	21	0	pnII	18	3	0.142857	3	0.333333
e1370 15	15˚C	daf-2(e1370)	No carbenicillin	24	0	pnII	12	12	0.5	0	0
e1370 15	15˚C	daf-2(e1370)	No carbenicillin	24	0	pnII	15	9	0.375	3	0.5
e1370 15	15˚C	daf-2(e1370)	No carbenicillin	27	0	P	24	3	0.111111	6	0.4
e1370 15	15˚C	daf-2(e1370)	No carbenicillin	24	0	P	18	6	0.25	3	0.333333
e1370 15	15˚C	daf-2(e1370)	No carbenicillin	64	0	pII	49	15	0.234375	6	0.15
e1370 15	15˚C	daf-2(e1370)	No carbenicillin	27	1	P	18	9	0.333333	6	0.666667
e1370 15	15˚C	daf-2(e1370)	No carbenicillin	67	0	pII	49	18	0.268657	9	0.225
e1370 15	15˚C	daf-2(e1370)	No carbenicillin	31	0	P	21	10	0.322581	3	0.25
e1370 15	15˚C	daf-2(e1370)	No carbenicillin	24	0	P	21	3	0.125	3	0.25
e1370 15	15˚C	daf-2(e1370)	No carbenicillin	43	0	pII	34	9	0.209302	3	0.12
e1370 15	15˚C	daf-2(e1370)	No carbenicillin	58	0	P	43	15	0.258621	19	0.558824
e1370 15	15˚C	daf-2(e1370)	No carbenicillin	34	0	pnII	31	3	0.0882353	6	0.272727
e1370 15	15˚C	daf-2(e1370)	No carbenicillin	21	0	pnII	15	6	0.285714	0	0
e1370 15	15˚C	daf-2(e1370)	No carbenicillin	15	1	pnII	15	0	0	3	0.5
e1370 15	15˚C	daf-2(e1370)	No carbenicillin	27	0	pnII	15	12	0.444444	0	0
e1370 15	15˚C	daf-2(e1370)	No carbenicillin	58	0	pII	46	12	0.206897	9	0.243243
e1370 15	15˚C	daf-2(e1370)	No carbenicillin	21	0	pnII	15	6	0.285714	3	0.5
e1370 15	15˚C	daf-2(e1370)	No carbenicillin	24	0	P	18	6	0.25	3	0.333333
e1370 15	15˚C	daf-2(e1370)	No carbenicillin	24	0	pnII	12	12	0.5	3	1
e1370 15	15˚C	daf-2(e1370)	No carbenicillin	58	0	pII	40	18	0.310345	6	0.193548
e1370 15	15˚C	daf-2(e1370)	No carbenicillin	43	0	pII	34	9	0.209302	0	0
e1370 15	15˚C	daf-2(e1370)	No carbenicillin	52	0	pII	49	3	0.0576923	6	0.15
e1370 15	15˚C	daf-2(e1370)	No carbenicillin	40	0	pnII	37	3	0.075	3	0.107143
e1370 15	15˚C	daf-2(e1370)	No carbenicillin	27	0	pnII	15	12	0.444444	0	0
e1370 15	15˚C	daf-2(e1370)	No carbenicillin	24	0	pnII	12	12	0.5	0	0
e1370 15	15˚C	daf-2(e1370)	No carbenicillin	24	0	pnII	15	9	0.375	3	0.5
e1370 15	15˚C	daf-2(e1370)	No carbenicillin	27	0	P	24	3	0.111111	3	0.2
e1370 15	15˚C	daf-2(e1370)	No carbenicillin	21	0	pnII	15	6	0.285714	6	1
e1370 15	15˚C	daf-2(e1370)	No carbenicillin	21	0	pnII	15	6	0.285714	3	0.5
e1370 15	15˚C	daf-2(e1370)	No carbenicillin	21	0	pnII	12	9	0.428571	0	0
e1370 15	15˚C	daf-2(e1370)	No carbenicillin	21	0	pnII	12	9	0.428571	0	0
e1370 20	20˚C	daf-2(e1370)	No carbenicillin	54	0	pnII	30	24	0.444444	3	0.142857
e1370 20	20˚C	daf-2(e1370)	No carbenicillin	51	0	pnII	42	9	0.176471	9	0.272727
e1370 20	20˚C	daf-2(e1370)	No carbenicillin	15	1	pnII	15	0	0	0	0
e1370 20	20˚C	daf-2(e1370)	No carbenicillin	45	0	pnII	33	12	0.266667	9	0.375
e1370 20	20˚C	daf-2(e1370)	No carbenicillin	63	0	pnII	42	21	0.333333	3	0.0909091
e1370 20	20˚C	daf-2(e1370)	No carbenicillin	63	0	pnII	45	18	0.285714	27	0.75
e1370 20	20˚C	daf-2(e1370)	No carbenicillin	42	0	pnII	33	9	0.214286	0	0
e1370 20	20˚C	daf-2(e1370)	No carbenicillin	63	0	pnII	48	15	0.238095	36	0.923077
e1370 20	20˚C	daf-2(e1370)	No carbenicillin	33	1	pnII	33	0	0	21	0.875
e1370 20	20˚C	daf-2(e1370)	No carbenicillin	60	0	pnII	42	18	0.3	30	0.909091
e1370 20	20˚C	daf-2(e1370)	No carbenicillin	54	0	pnII	42	12	0.222222	30	0.909091
e1370 20	20˚C	daf-2(e1370)	No carbenicillin	63	0	pnII	39	24	0.380952	15	0.5
e1370 20	20˚C	daf-2(e1370)	No carbenicillin	82	0	pnII	48	34	0.414634	9	0.230769
e1370 20	20˚C	daf-2(e1370)	No carbenicillin	21	0	P	15	6	0.285714	3	0.5
e1370 20	20˚C	daf-2(e1370)	No carbenicillin	69	0	pnII	57	12	0.173913	36	0.75
e1370 20	20˚C	daf-2(e1370)	No carbenicillin	63	0	P	39	24	0.380952	18	0.6
e1370 20	20˚C	daf-2(e1370)	No carbenicillin	33	1	pnII	33	0	0	21	0.875
e1370 20	20˚C	daf-2(e1370)	No carbenicillin	66	0	pnII	48	18	0.272727	15	0.384615
e1370 20	20˚C	daf-2(e1370)	No carbenicillin	66	0	pnII	42	24	0.363636	0	0
e1370 20	20˚C	daf-2(e1370)	No carbenicillin	72	0	pnII	48	24	0.333333	21	0.538462
e1370 20	20˚C	daf-2(e1370)	No carbenicillin	69	0	pnII	48	21	0.304348	18	0.461538
e1370 20	20˚C	daf-2(e1370)	No carbenicillin	54	0	pnII	45	9	0.166667	6	0.166667
e1370 20	20˚C	daf-2(e1370)	No carbenicillin	72	0	pnII	51	21	0.291667	15	0.357143
e1370 20	20˚C	daf-2(e1370)	No carbenicillin	18	0	P	15	3	0.166667	3	0.5
e1370 20	20˚C	daf-2(e1370)	No carbenicillin	51	0	pnII	36	15	0.294118	9	0.333333
e1370 20	20˚C	daf-2(e1370)	No carbenicillin	60	0	pnII	45	15	0.25	30	0.833333
e1370 20	20˚C	daf-2(e1370)	No carbenicillin	39	1	pnII	39	0	0	9	0.3
e1370 20	20˚C	daf-2(e1370)	No carbenicillin	76	0	pnII	36	40	0.526316	21	0.777778
e1370 20	20˚C	daf-2(e1370)	No carbenicillin	48	0	pnII	36	12	0.25	12	0.444444
e1370 20	20˚C	daf-2(e1370)	No carbenicillin	63	0	pnII	33	30	0.47619	0	0
e1370 20	20˚C	daf-2(e1370)	No carbenicillin	69	0	pnII	54	15	0.217391	30	0.666667
e1370 20	20˚C	daf-2(e1370)	No carbenicillin	24	1	pnII	24	0	0	9	0.6
e1370 20	20˚C	daf-2(e1370)	No carbenicillin	39	0	pnII	36	3	0.0769231	9	0.333333
e1370 20	20˚C	daf-2(e1370)	No carbenicillin	63	0	pnII	45	18	0.285714	12	0.333333
e1370 20	20˚C	daf-2(e1370)	No carbenicillin	72	0	pnII	51	21	0.291667	27	0.642857
e1370 20	20˚C	daf-2(e1370)	No carbenicillin	24	1	pnII	24	0	0	3	0.2
e1370 25	25˚C	daf-2(e1370)	No carbenicillin	46	0	pnII	37	9	0.195652	22	0.785714
e1370 25	25˚C	daf-2(e1370)	No carbenicillin	67	0	pnII	49	18	0.268657	34	0.85
e1370 25	25˚C	daf-2(e1370)	No carbenicillin	43	0	pnII	31	12	0.27907	22	1
e1370 25	25˚C	daf-2(e1370)	No carbenicillin	61	0	pnII	55	6	0.0983607	43	0.934783
e1370 25	25˚C	daf-2(e1370)	No carbenicillin	37	0	pnII	31	6	0.162162	19	0.863636
e1370 25	25˚C	daf-2(e1370)	No carbenicillin	37	0	pnII	31	6	0.162162	19	0.863636
e1370 25	25˚C	daf-2(e1370)	No carbenicillin	58	0	pnII	55	3	0.0517241	46	1
e1370 25	25˚C	daf-2(e1370)	No carbenicillin	12	1	pnII	12	0	0	3	1
e1370 25	25˚C	daf-2(e1370)	No carbenicillin	21	0	pII	21	0	0	12	1
e1370 25	25˚C	daf-2(e1370)	No carbenicillin	49	0	pnII	43	6	0.122449	34	1
e1370 25	25˚C	daf-2(e1370)	No carbenicillin	55	0	pnII	52	3	0.0545455	34	0.790698
e1370 25	25˚C	daf-2(e1370)	No carbenicillin	49	0	pnII	40	9	0.183673	31	1
e1370 25	25˚C	daf-2(e1370)	No carbenicillin	46	0	pnII	37	9	0.195652	9	0.321429
e1370 25	25˚C	daf-2(e1370)	No carbenicillin	49	0	pnII	43	6	0.122449	12	0.352941
e1370 25	25˚C	daf-2(e1370)	No carbenicillin	28	0	pnII	28	0	0	19	1
e1370 25	25˚C	daf-2(e1370)	No carbenicillin	64	0	pnII	58	6	0.09375	49	1
e1370 25	25˚C	daf-2(e1370)	No carbenicillin	31	0	pnII	31	0	0	22	1
e1370 25	25˚C	daf-2(e1370)	No carbenicillin	28	0	pnII	24	4	0.142857	15	1
e1370 25	25˚C	daf-2(e1370)	No carbenicillin	67	0	pnII	58	9	0.134328	31	0.632653
e1370 25	25˚C	daf-2(e1370)	No carbenicillin	40	0	pnII	28	12	0.3	16	0.842105
e1370 25	25˚C	daf-2(e1370)	No carbenicillin	52	0	pnII	40	12	0.230769	22	0.709677
e1370 25	25˚C	daf-2(e1370)	No carbenicillin	27	0	pnII	24	3	0.111111	12	0.8
e1370 25	25˚C	daf-2(e1370)	No carbenicillin	49	0	pnII	46	3	0.0612245	28	0.756757
e1370 25	25˚C	daf-2(e1370)	No carbenicillin	9	1	pnII	9	0	0	0
e1370 25	25˚C	daf-2(e1370)	No carbenicillin	9	0	pnII	7	2	0.222222	0
e1370 25	25˚C	daf-2(e1370)	No carbenicillin	43	0	pnII	37	6	0.139535	22	0.785714
e1370 25	25˚C	daf-2(e1370)	No carbenicillin	61	0	pnII	58	3	0.0491803	33	0.673469
e1370 25	25˚C	daf-2(e1370)	No carbenicillin	58	0	pnII	37	21	0.362069	13	0.464286
e1370 25	25˚C	daf-2(e1370)	No carbenicillin	88	0	pnII	70	18	0.204545	45	0.737705
e1370 25	25˚C	daf-2(e1370)	No carbenicillin	52	0	pnII	40	12	0.230769	25	0.806452
e1370 25	25˚C	daf-2(e1370)	No carbenicillin	46	0	pnII	43	3	0.0652174	25	0.735294
e1370 25	25˚C	daf-2(e1370)	No carbenicillin	61	0	pnII	46	15	0.245902	21	0.567568
e1370 25	25˚C	daf-2(e1370)	No carbenicillin	82	0	pnII	73	9	0.109756	31	0.484375
e1370 15 carb	15˚C	daf-2(e1370)	Carbenicillin	79	0	pnII	37	42	0.531646	19	0.678571
e1370 15 carb	15˚C	daf-2(e1370)	Carbenicillin	34	0	pnII	15	19	0.558824	0	0
e1370 15 carb	15˚C	daf-2(e1370)	Carbenicillin	37	0	pnII	15	22	0.594595	0	0
e1370 15 carb	15˚C	daf-2(e1370)	Carbenicillin	104	0	pnII	52	52	0.5	18	0.418605
e1370 15 carb	15˚C	daf-2(e1370)	Carbenicillin	85	0	pnII	52	33	0.388235	25	0.581395
e1370 15 carb	15˚C	daf-2(e1370)	Carbenicillin	43	0	pnII	18	25	0.581395	6	0.666667
e1370 15 carb	15˚C	daf-2(e1370)	Carbenicillin	34	0	pnII	18	16	0.470588	6	0.666667
e1370 15 carb	15˚C	daf-2(e1370)	Carbenicillin	37	0	pnII	18	19	0.513514	9	1
e1370 15 carb	15˚C	daf-2(e1370)	Carbenicillin	46	0	pnII	15	31	0.673913	3	0.5
e1370 15 carb	15˚C	daf-2(e1370)	Carbenicillin	113	0	pnII	55	58	0.513274	18	0.391304
e1370 15 carb	15˚C	daf-2(e1370)	Carbenicillin	40	0	pnII	15	25	0.625	6	1
e1370 15 carb	15˚C	daf-2(e1370)	Carbenicillin	40	0	pnII	21	19	0.475	3	0.25
e1370 15 carb	15˚C	daf-2(e1370)	Carbenicillin	34	0	pnII	15	19	0.558824	0	0
e1370 15 carb	15˚C	daf-2(e1370)	Carbenicillin	37	0	pnII	15	22	0.594595	6	1
e1370 15 carb	15˚C	daf-2(e1370)	Carbenicillin	85	0	pnII	55	30	0.352941	28	0.608696
e1370 15 carb	15˚C	daf-2(e1370)	Carbenicillin	94	0	pnII	46	48	0.510638	22	0.594595
e1370 15 carb	15˚C	daf-2(e1370)	Carbenicillin	52	0	pnII	18	34	0.653846	6	0.666667
e1370 15 carb	15˚C	daf-2(e1370)	Carbenicillin	88	0	pnII	43	45	0.511364	10	0.294118
e1370 15 carb	15˚C	daf-2(e1370)	Carbenicillin	43	0	pnII	21	22	0.511628	6	0.5
e1370 15 carb	15˚C	daf-2(e1370)	Carbenicillin	43	0	pnII	18	25	0.581395	6	0.666667
e1370 15 carb	15˚C	daf-2(e1370)	Carbenicillin	31	0	pnII	15	16	0.516129	6	1
e1370 15 carb	15˚C	daf-2(e1370)	Carbenicillin	40	0	pnII	18	22	0.55	3	0.333333
e1370 15 carb	15˚C	daf-2(e1370)	Carbenicillin	34	0	pnII	18	16	0.470588	6	0.666667
e1370 15 carb	15˚C	daf-2(e1370)	Carbenicillin	37	0	pnII	15	22	0.594595	3	0.5
e1370 15 carb	15˚C	daf-2(e1370)	Carbenicillin	70	0	pnII	28	42	0.6	16	0.842105
e1370 15 carb	15˚C	daf-2(e1370)	Carbenicillin	31	1	P	12	19	0.612903	3	1
e1370 15 carb	15˚C	daf-2(e1370)	Carbenicillin	40	0	pnII	21	19	0.475	9	0.75
e1370 15 carb	15˚C	daf-2(e1370)	Carbenicillin	31	0	pnII	12	19	0.612903	3	1
e1370 15 carb	15˚C	daf-2(e1370)	Carbenicillin	40	0	pnII	12	28	0.7	3	1
e1370 15 carb	15˚C	daf-2(e1370)	Carbenicillin	88	0	pnII	43	45	0.511364	12	0.352941
e1370 15 carb	15˚C	daf-2(e1370)	Carbenicillin	34	0	pnII	15	19	0.558824	3	0.5
e1370 15 carb	15˚C	daf-2(e1370)	Carbenicillin	34	0	pnII	15	19	0.558824	6	1
e1370 15 carb	15˚C	daf-2(e1370)	Carbenicillin	24	1	P	12	12	0.5	3	1
e1370 15 carb	15˚C	daf-2(e1370)	Carbenicillin	43	0	pnII	18	25	0.581395	9	1
e1370 15 carb	15˚C	daf-2(e1370)	Carbenicillin	21	0	pnII	12	9	0.428571	3	1
e1370 15 carb	15˚C	daf-2(e1370)	Carbenicillin	97	0	pnII	46	51	0.525773	19	0.513514
e1370 20 carb	20˚C	daf-2(e1370)	Carbenicillin	107	0	pnII	36	71	0.663551	12	0.444444
e1370 20 carb	20˚C	daf-2(e1370)	Carbenicillin	97	0	pnII	39	58	0.597938	3	0.1
e1370 20 carb	20˚C	daf-2(e1370)	Carbenicillin	88	0	pnII	39	49	0.556818	6	0.2
e1370 20 carb	20˚C	daf-2(e1370)	Carbenicillin	69	0	pnII	36	33	0.478261	9	0.333333
e1370 20 carb	20˚C	daf-2(e1370)	Carbenicillin	72	1	pnII	42	30	0.416667	21	0.636364
e1370 20 carb	20˚C	daf-2(e1370)	Carbenicillin	72	1	pnII	36	36	0.5	6	0.222222
e1370 20 carb	20˚C	daf-2(e1370)	Carbenicillin	85	0	pnII	36	49	0.576471	6	0.222222
e1370 20 carb	20˚C	daf-2(e1370)	Carbenicillin	45	0	pnII	33	12	0.266667	6	0.25
e1370 20 carb	20˚C	daf-2(e1370)	Carbenicillin	45	0	pnII	30	15	0.333333	6	0.285714
e1370 20 carb	20˚C	daf-2(e1370)	Carbenicillin	76	1	pnII	45	31	0.407895	6	0.166667
e1370 20 carb	20˚C	daf-2(e1370)	Carbenicillin	51	0	pnII	42	9	0.176471	24	0.727273
e1370 20 carb	20˚C	daf-2(e1370)	Carbenicillin	79	1	pnII	42	37	0.468354	12	0.363636
e1370 20 carb	20˚C	daf-2(e1370)	Carbenicillin	66	0	pnII	33	33	0.5	9	0.375
e1370 20 carb	20˚C	daf-2(e1370)	Carbenicillin	76	0	pnII	33	43	0.565789	12	0.5
e1370 20 carb	20˚C	daf-2(e1370)	Carbenicillin	57	0	pnII	33	24	0.421053	12	0.5
e1370 20 carb	20˚C	daf-2(e1370)	Carbenicillin	69	0	pnII	33	36	0.521739	9	0.375
e1370 20 carb	20˚C	daf-2(e1370)	Carbenicillin	60	0	pnII	36	24	0.4	12	0.444444
e1370 20 carb	20˚C	daf-2(e1370)	Carbenicillin	104	0	pnII	54	50	0.480769	12	0.266667
e1370 20 carb	20˚C	daf-2(e1370)	Carbenicillin	24	0	P	15	9	0.375	6	1
e1370 20 carb	20˚C	daf-2(e1370)	Carbenicillin	82	0	pnII	39	43	0.52439	18	0.6
e1370 20 carb	20˚C	daf-2(e1370)	Carbenicillin	88	0	pnII	42	46	0.522727	6	0.181818
e1370 20 carb	20˚C	daf-2(e1370)	Carbenicillin	24	1	pnII	24	0	0	3	0.2
e1370 20 carb	20˚C	daf-2(e1370)	Carbenicillin	88	0	pnII	45	43	0.488636	15	0.416667
e1370 20 carb	20˚C	daf-2(e1370)	Carbenicillin	111	0	pnII	39	72	0.648649	9	0.3
e1370 20 carb	20˚C	daf-2(e1370)	Carbenicillin	54	0	pnII	39	15	0.277778	6	0.2
e1370 20 carb	20˚C	daf-2(e1370)	Carbenicillin	66	0	pnII	36	30	0.454545	3	0.111111
e1370 20 carb	20˚C	daf-2(e1370)	Carbenicillin	27	0	pnII	15	12	0.444444	0	0
e1370 20 carb	20˚C	daf-2(e1370)	Carbenicillin	97	0	pnII	39	58	0.597938	9	0.3
e1370 20 carb	20˚C	daf-2(e1370)	Carbenicillin	91	0	pnII	45	46	0.505495	9	0.25
e1370 20 carb	20˚C	daf-2(e1370)	Carbenicillin	57	0	pnII	33	24	0.421053	9	0.375
e1370 20 carb	20˚C	daf-2(e1370)	Carbenicillin	21	1	pnII	21	0	0	3	0.25
e1370 20 carb	20˚C	daf-2(e1370)	Carbenicillin	79	0	pnII	51	28	0.35443	15	0.357143
e1370 20 carb	20˚C	daf-2(e1370)	Carbenicillin	45	1	pnII	39	6	0.133333	12	0.4
e1370 20 carb	20˚C	daf-2(e1370)	Carbenicillin	97	0	pnII	42	55	0.56701	9	0.272727
e1370 20 carb	20˚C	daf-2(e1370)	Carbenicillin	76	0	pnII	45	31	0.407895	21	0.583333
e1370 25 carb	25˚C	daf-2(e1370)	Carbenicillin	37	0	pnII	24	13	0.351351	3	0.2
e1370 25 carb	25˚C	daf-2(e1370)	Carbenicillin	55	0	pnII	46	9	0.163636	6	0.162162
e1370 25 carb	25˚C	daf-2(e1370)	Carbenicillin	37	0	pnII	31	6	0.162162	9	0.409091
e1370 25 carb	25˚C	daf-2(e1370)	Carbenicillin	43	0	pnII	34	9	0.209302	12	0.48
e1370 25 carb	25˚C	daf-2(e1370)	Carbenicillin	55	0	pnII	46	9	0.163636	21	0.567568
e1370 25 carb	25˚C	daf-2(e1370)	Carbenicillin	49	0	pnII	40	9	0.183673	3	0.0967742
e1370 25 carb	25˚C	daf-2(e1370)	Carbenicillin	67	0	pnII	52	15	0.223881	9	0.209302
e1370 25 carb	25˚C	daf-2(e1370)	Carbenicillin	70	0	pnII	58	12	0.171429	16	0.326531
e1370 25 carb	25˚C	daf-2(e1370)	Carbenicillin	58	0	pnII	55	3	0.0517241	9	0.195652
e1370 25 carb	25˚C	daf-2(e1370)	Carbenicillin	12	1	pnII	12	0	0	3	1
e1370 25 carb	25˚C	daf-2(e1370)	Carbenicillin	43	0	pnII	37	6	0.139535	22	0.785714
e1370 25 carb	25˚C	daf-2(e1370)	Carbenicillin	9	1	pnII	9	0	0	0
e1370 25 carb	25˚C	daf-2(e1370)	Carbenicillin	12	1	pnII	12	0	0	0	0
e1370 25 carb	25˚C	daf-2(e1370)	Carbenicillin	28	1	pnII	28	0	0	7	0.368421
e1370 25 carb	25˚C	daf-2(e1370)	Carbenicillin	43	1	pnII	43	0	0	3	0.0882353
e1370 25 carb	25˚C	daf-2(e1370)	Carbenicillin	64	0	pnII	58	6	0.09375	25	0.510204
e1370 25 carb	25˚C	daf-2(e1370)	Carbenicillin	58	0	pnII	49	9	0.155172	6	0.15
e1370 25 carb	25˚C	daf-2(e1370)	Carbenicillin	28	0	pnII	18	10	0.357143	9	1
e1370 25 carb	25˚C	daf-2(e1370)	Carbenicillin	61	0	pnII	49	12	0.196721	13	0.325
e1370 25 carb	25˚C	daf-2(e1370)	Carbenicillin	31	1	pnII	31	0	0	12	0.545455
e1370 25 carb	25˚C	daf-2(e1370)	Carbenicillin	67	0	pnII	46	21	0.313433	18	0.486486
e1370 25 carb	25˚C	daf-2(e1370)	Carbenicillin	52	0	pnII	40	12	0.230769	9	0.290323
e1370 25 carb	25˚C	daf-2(e1370)	Carbenicillin	9	1	P	9	0	0	0
e1370 25 carb	25˚C	daf-2(e1370)	Carbenicillin	28	1	pnII	28	0	0	0	0
e1370 25 carb	25˚C	daf-2(e1370)	Carbenicillin	52	0	pnII	43	9	0.173077	12	0.352941
e1370 25 carb	25˚C	daf-2(e1370)	Carbenicillin	67	0	pnII	55	12	0.179104	12	0.26087
e1370 25 carb	25˚C	daf-2(e1370)	Carbenicillin	61	0	pnII	46	15	0.245902	6	0.162162
e1370 25 carb	25˚C	daf-2(e1370)	Carbenicillin	40	0	pnII	40	0	0	6	0.193548
e1370 25 carb	25˚C	daf-2(e1370)	Carbenicillin	49	0	pnII	43	6	0.122449	15	0.441176
e1370 25 carb	25˚C	daf-2(e1370)	Carbenicillin	52	0	pnII	43	9	0.173077	0	0
N2 15	15˚C	N2	No carbenicillin	14	1	pnII	14	0	0	2	0.25
N2 15	15˚C	N2	No carbenicillin	32	0	pII	22	10	0.3125	1	0.0625
N2 15	15˚C	N2	No carbenicillin	18	0	pnII	10	8	0.444444	2	0.5
N2 15	15˚C	N2	No carbenicillin	30	0	pII	22	8	0.266667	3	0.1875
N2 15	15˚C	N2	No carbenicillin	28	0	pII	20	8	0.285714	3	0.214286
N2 15	15˚C	N2	No carbenicillin	20	0	P	12	8	0.4	2	0.333333
N2 15	15˚C	N2	No carbenicillin	16	1	pnII	16	0	0	2	0.2
N2 15	15˚C	N2	No carbenicillin	16	1	pnII	16	0	0	4	0.4
N2 15	15˚C	N2	No carbenicillin	24	0	P	14	10	0.416667	4	0.5
N2 15	15˚C	N2	No carbenicillin	20	0	P	14	6	0.3	3	0.375
N2 15	15˚C	N2	No carbenicillin	22	0	P	14	8	0.363636	2	0.25
N2 15	15˚C	N2	No carbenicillin	28	0	pII	18	10	0.357143	4	0.333333
N2 15	15˚C	N2	No carbenicillin	28	0	pII	16	12	0.428571	2	0.2
N2 15	15˚C	N2	No carbenicillin	26	0	pII	18	8	0.307692	3	0.25
N2 15	15˚C	N2	No carbenicillin	16	1	pnII	16	0	0	1	0.1
N2 15	15˚C	N2	No carbenicillin	34	0	pII	20	14	0.411765	2	0.142857
N2 15	15˚C	N2	No carbenicillin	28	0	pII	16	12	0.428571	7	0.7
N2 15	15˚C	N2	No carbenicillin	18	0	P	14	4	0.222222	4	0.5
N2 15	15˚C	N2	No carbenicillin	22	0	P	16	6	0.272727	6	0.6
N2 15	15˚C	N2	No carbenicillin	34	0	pII	26	8	0.235294	7	0.35
N2 15	15˚C	N2	No carbenicillin	24	0	P	12	12	0.5	5	0.833333
N2 15	15˚C	N2	No carbenicillin	24	0	P	14	10	0.416667	3	0.375
N2 15	15˚C	N2	No carbenicillin	30	0	pII	22	8	0.266667	4	0.25
N2 15	15˚C	N2	No carbenicillin	22	0	P	20	2	0.0909091	4	0.285714
N2 15	15˚C	N2	No carbenicillin	28	0	pII	20	8	0.285714	4	0.285714
N2 15	15˚C	N2	No carbenicillin	32	0	pII	20	12	0.375	9	0.642857
N2 15	15˚C	N2	No carbenicillin	24	0	P	16	8	0.333333	3	0.3
N2 15	15˚C	N2	No carbenicillin	30	0	pII	20	10	0.333333	6	0.428571
N2 15	15˚C	N2	No carbenicillin	24	0	P	14	10	0.416667	3	0.375
N2 15	15˚C	N2	No carbenicillin	28	0	pII	16	12	0.428571	4	0.4
N2 15	15˚C	N2	No carbenicillin	16	0	pnII	12	4	0.25	2	0.333333
N2 15	15˚C	N2	No carbenicillin	18	0	pII	10	8	0.444444	2	0.5
N2 15	15˚C	N2	No carbenicillin	16	0	P	12	4	0.25	3	0.5
N2 15	15˚C	N2	No carbenicillin	22	0	P	14	8	0.363636	4	0.5
N2 15	15˚C	N2	No carbenicillin	23	1	pnII	21	2	0.0869565	6	0.4
N2 20	20˚C	N2	No carbenicillin	26	0	pII	20	6	0.230769	6	0.375
N2 20	20˚C	N2	No carbenicillin	12	0	pnII	10	2	0.166667	2	0.333333
N2 20	20˚C	N2	No carbenicillin	22	0	pII	16	6	0.272727	5	0.416667
N2 20	20˚C	N2	No carbenicillin	14	1	pnII	14	0	0	3	0.3
N2 20	20˚C	N2	No carbenicillin	22	0	pII	18	4	0.181818	7	0.5
N2 20	20˚C	N2	No carbenicillin	12	0	P	10	2	0.166667	4	0.666667
N2 20	20˚C	N2	No carbenicillin	16	0	P	14	2	0.125	4	0.4
N2 20	20˚C	N2	No carbenicillin	10	0	P	8	2	0.2	2	0.5
N2 20	20˚C	N2	No carbenicillin	12	0	P	10	2	0.166667	3	0.5
N2 20	20˚C	N2	No carbenicillin	24	0	pII	20	4	0.166667	5	0.3125
N2 20	20˚C	N2	No carbenicillin	24	0	pnII	20	4	0.166667	12	0.75
N2 20	20˚C	N2	No carbenicillin	14	0	P	6	8	0.571429	1	0.5
N2 20	20˚C	N2	No carbenicillin	28	0	pII	22	6	0.214286	8	0.444444
N2 20	20˚C	N2	No carbenicillin	8	1	pnII	8	0	0	1	0.25
N2 20	20˚C	N2	No carbenicillin	20	0	pII	12	8	0.4	2	0.25
N2 20	20˚C	N2	No carbenicillin	16	0	P	8	8	0.5	1	0.25
N2 20	20˚C	N2	No carbenicillin	8	1	pnII	8	0	0	2	0.5
N2 20	20˚C	N2	No carbenicillin	26	0	pII	22	4	0.153846	3	0.166667
N2 20	20˚C	N2	No carbenicillin	20	0	pII	14	6	0.3	3	0.3
N2 20	20˚C	N2	No carbenicillin	14	0	pII	8	6	0.428571	2	0.5
N2 20	20˚C	N2	No carbenicillin	16	0	pII	8	8	0.5	2	0.5
N2 20	20˚C	N2	No carbenicillin	14	0	P	10	4	0.285714	3	0.5
N2 20	20˚C	N2	No carbenicillin	12	0	pII	8	4	0.333333	3	0.75
N2 20	20˚C	N2	No carbenicillin	16	0	P	14	2	0.125	5	0.5
N2 20	20˚C	N2	No carbenicillin	14	0	P	10	4	0.285714	0	0
N2 20	20˚C	N2	No carbenicillin	20	0	pII	14	6	0.3	3	0.3
N2 20	20˚C	N2	No carbenicillin	18	0	pII	12	6	0.333333	3	0.375
N2 20	20˚C	N2	No carbenicillin	22	0	pII	16	6	0.272727	3	0.25
N2 20	20˚C	N2	No carbenicillin	22	0	pII	16	6	0.272727	3	0.25
N2 20	20˚C	N2	No carbenicillin	14	0	pII	8	6	0.428571	0	0
N2 20	20˚C	N2	No carbenicillin	10	0	P	8	2	0.2	2	0.5
N2 20	20˚C	N2	No carbenicillin	26	0	pII	22	4	0.153846	6	0.333333
N2 20	20˚C	N2	No carbenicillin	18	0	pnII	12	6	0.333333	2	0.25
N2 20	20˚C	N2	No carbenicillin	16	0	pII	10	6	0.375	2	0.333333
N2 20	20˚C	N2	No carbenicillin	24	0	pII	16	8	0.333333	1	0.0833333
N2 20	20˚C	N2	No carbenicillin	16	0	P	12	4	0.25	0	0
N2 25	25˚C	N2	No carbenicillin	8	0	P	6	2	0.25	1	0.5
N2 25	25˚C	N2	No carbenicillin	10	0	P	8	2	0.2	4	1
N2 25	25˚C	N2	No carbenicillin	12	0	P	6	6	0.5	2	1
N2 25	25˚C	N2	No carbenicillin	18	0	pnII	14	4	0.222222	7	0.7
N2 25	25˚C	N2	No carbenicillin	14	0	pII	10	4	0.285714	3	0.5
N2 25	25˚C	N2	No carbenicillin	16	0	pnII	14	2	0.125	10	1
N2 25	25˚C	N2	No carbenicillin	6	0	P	6	0	0	2	1
N2 25	25˚C	N2	No carbenicillin	8	0	pII	6	2	0.25	2	1
N2 25	25˚C	N2	No carbenicillin	14	0	pII	12	2	0.142857	8	1
N2 25	25˚C	N2	No carbenicillin	6	0	P	4	2	0.333333	0
N2 25	25˚C	N2	No carbenicillin	6	0	P	4	2	0.333333	0
N2 25	25˚C	N2	No carbenicillin	6	0	pII	4	2	0.333333	0
N2 25	25˚C	N2	No carbenicillin	6	1	pnII	4	2	0.333333	0
N2 25	25˚C	N2	No carbenicillin	10	0	P	8	2	0.2	3	0.75
N2 25	25˚C	N2	No carbenicillin	18	0	pII	10	8	0.444444	4	0.666667
N2 25	25˚C	N2	No carbenicillin	10	0	P	6	4	0.4	1	0.5
N2 25	25˚C	N2	No carbenicillin	8	0	P	8	0	0	3	0.75
N2 25	25˚C	N2	No carbenicillin	16	0	pII	12	4	0.25	2	0.25
N2 25	25˚C	N2	No carbenicillin	8	0	P	6	2	0.25	0	0
N2 25	25˚C	N2	No carbenicillin	16	0	pnII	12	4	0.25	5	0.625
N2 25	25˚C	N2	No carbenicillin	18	0	pnII	14	4	0.222222	5	0.5
N2 25	25˚C	N2	No carbenicillin	10	0	P	8	2	0.2	1	0.25
N2 25	25˚C	N2	No carbenicillin	16	0	pII	14	2	0.125	8	0.8
N2 25	25˚C	N2	No carbenicillin	20	0	pnII	14	6	0.3	8	0.8
N2 25	25˚C	N2	No carbenicillin	18	0	pnII	14	4	0.222222	1	0.1
N2 25	25˚C	N2	No carbenicillin	6	0	P	4	2	0.333333	0
N2 25	25˚C	N2	No carbenicillin	6	0	P	4	2	0.333333	0
N2 25	25˚C	N2	No carbenicillin	6	0	P	4	2	0.333333	0
N2 25	25˚C	N2	No carbenicillin	8	1	pnII	8	0	0	4	1
N2 25	25˚C	N2	No carbenicillin	8	1	pnII	8	0	0	4	1
N2 25	25˚C	N2	No carbenicillin	8	0	P	6	2	0.25	2	1
N2 25	25˚C	N2	No carbenicillin	10	0	P	6	4	0.4	1	0.5
N2 25	25˚C	N2	No carbenicillin	14	0	pnII	12	2	0.142857	6	0.75
N2 25	25˚C	N2	No carbenicillin	8	1	pnII	8	0	0	3	0.75
N2 25	25˚C	N2	No carbenicillin	10	0	P	6	4	0.4	1	0.5
N2 15 carb	15˚C	N2	Carbenicillin	43	0	pII	19	24	0.55814	5	0.384615
N2 15 carb	15˚C	N2	Carbenicillin	46	0	pnII	19	27	0.586957	4	0.307692
N2 15 carb	15˚C	N2	Carbenicillin	19	0	pnII	16	3	0.157895	4	0.4
N2 15 carb	15˚C	N2	Carbenicillin	49	0	pnII	22	27	0.55102	6	0.375
N2 15 carb	15˚C	N2	Carbenicillin	61	0	pnII	25	36	0.590164	13	0.684211
N2 15 carb	15˚C	N2	Carbenicillin	12	1	pnII	12	0	0	2	0.333333
N2 15 carb	15˚C	N2	Carbenicillin	46	0	pnII	19	27	0.586957	9	0.692308
N2 15 carb	15˚C	N2	Carbenicillin	58	0	pnII	22	36	0.62069	11	0.6875
N2 15 carb	15˚C	N2	Carbenicillin	13	0	pnII	13	0	0	1	0.142857
N2 15 carb	15˚C	N2	Carbenicillin	64	0	pnII	31	33	0.515625	19	0.76
N2 15 carb	15˚C	N2	Carbenicillin	46	0	pnII	22	24	0.521739	8	0.5
N2 15 carb	15˚C	N2	Carbenicillin	64	0	pnII	22	42	0.65625	6	0.375
N2 15 carb	15˚C	N2	Carbenicillin	52	0	pnII	22	30	0.576923	9	0.5625
N2 15 carb	15˚C	N2	Carbenicillin	55	0	pnII	25	30	0.545455	17	0.894737
N2 15 carb	15˚C	N2	Carbenicillin	28	0	pII	22	6	0.214286	6	0.375
N2 15 carb	15˚C	N2	Carbenicillin	46	0	pnII	19	27	0.586957	8	0.615385
N2 15 carb	15˚C	N2	Carbenicillin	46	0	pnII	16	30	0.652174	8	0.8
N2 15 carb	15˚C	N2	Carbenicillin	37	0	pnII	19	18	0.486486	10	0.769231
N2 15 carb	15˚C	N2	Carbenicillin	40	0	pII	16	24	0.6	4	0.4
N2 15 carb	15˚C	N2	Carbenicillin	49	0	pnII	22	27	0.55102	3	0.1875
N2 15 carb	15˚C	N2	Carbenicillin	34	0	pnII	19	15	0.441176	12	0.923077
N2 15 carb	15˚C	N2	Carbenicillin	46	0	pII	19	27	0.586957	6	0.461538
N2 15 carb	15˚C	N2	Carbenicillin	13	1	pnII	10	3	0.230769	4	1
N2 15 carb	15˚C	N2	Carbenicillin	55	0	pnII	28	27	0.490909	6	0.272727
N2 15 carb	15˚C	N2	Carbenicillin	52	0	pII	25	27	0.519231	8	0.421053
N2 15 carb	15˚C	N2	Carbenicillin	55	0	pnII	22	33	0.6	8	0.5
N2 15 carb	15˚C	N2	Carbenicillin	43	0	pII	22	21	0.488372	10	0.625
N2 15 carb	15˚C	N2	Carbenicillin	58	0	pnII	22	36	0.62069	8	0.5
N2 15 carb	15˚C	N2	Carbenicillin	52	0	pnII	28	24	0.461538	15	0.681818
N2 15 carb	15˚C	N2	Carbenicillin	52	0	pnII	16	36	0.692308	5	0.5
N2 15 carb	15˚C	N2	Carbenicillin	25	0	pnII	19	6	0.24	4	0.307692
N2 15 carb	15˚C	N2	Carbenicillin	52	0	pnII	22	30	0.576923	6	0.375
N2 15 carb	15˚C	N2	Carbenicillin	58	0	pnII	25	33	0.568966	11	0.578947
N2 15 carb	15˚C	N2	Carbenicillin	52	0	pII	22	30	0.576923	4	0.25
N2 15 carb	15˚C	N2	Carbenicillin	43	0	pII	19	24	0.55814	7	0.538462
N2 15 carb	15˚C	N2	Carbenicillin	58	0	pnII	25	33	0.568966	11	0.578947
N2 20 carb	20˚C	N2	Carbenicillin	25	0	pnII	16	9	0.36	8	0.666667
N2 20 carb	20˚C	N2	Carbenicillin	31	0	pII	16	15	0.483871	8	0.666667
N2 20 carb	20˚C	N2	Carbenicillin	22	0	pnII	13	9	0.409091	7	0.777778
N2 20 carb	20˚C	N2	Carbenicillin	28	0	pnII	13	15	0.535714	5	0.555556
N2 20 carb	20˚C	N2	Carbenicillin	43	0	pnII	22	21	0.488372	14	0.777778
N2 20 carb	20˚C	N2	Carbenicillin	40	0	pnII	19	21	0.525	15	1
N2 20 carb	20˚C	N2	Carbenicillin	37	0	pnII	19	18	0.486486	11	0.733333
N2 20 carb	20˚C	N2	Carbenicillin	31	0	pnII	10	21	0.677419	5	0.833333
N2 20 carb	20˚C	N2	Carbenicillin	37	0	pII	16	21	0.567568	6	0.5
N2 20 carb	20˚C	N2	Carbenicillin	40	0	pnII	19	21	0.525	14	0.933333
N2 20 carb	20˚C	N2	Carbenicillin	31	0	pnII	13	18	0.580645	7	0.777778
N2 20 carb	20˚C	N2	Carbenicillin	37	0	pnII	16	21	0.567568	11	0.916667
N2 20 carb	20˚C	N2	Carbenicillin	34	0	pnII	16	18	0.529412	10	0.833333
[truncated: 2,323 more rows]
