# Supplementary material for: The Strehler-Mildvan mortality correlation arises from changes in the variability of ageing
Source: bioRxiv. 2026 Feb 17:2026.02.15.705972. Preprint. [Version 1] doi: 10.64898/2026.02.15.705972 (PMC12934673; doi:10.64898/2026.02.15.705972)
Supplement: Supplement 4 [file media-4.xlsx]

## Sheet: Gaitanidis (fly)
Cohort	Strain	Sex	Diet	Lifespan (days)	Censor (0)	H-span (days)	G-span (days)	Relative G-span (proportion of life)
Oregon, female, control diet	Oregon	Females	Control	62	1	61	1	0.016129
Oregon, female, control diet	Oregon	Females	Control	62	1	62	0	0
Oregon, female, control diet	Oregon	Females	Control	68	1	68	0	0
Oregon, female, control diet	Oregon	Females	Control	65	1	64	1	0.0153846
Oregon, female, control diet	Oregon	Females	Control	66	1	62	4	0.0606061
Oregon, female, control diet	Oregon	Females	Control	64	1	62	2	0.03125
Oregon, female, control diet	Oregon	Females	Control	61	1	60	1	0.0163934
Oregon, female, control diet	Oregon	Females	Control	61	1	60	1	0.0163934
Oregon, female, control diet	Oregon	Females	Control	61	1	61	0	0
Oregon, female, control diet	Oregon	Females	Control	61	1	61	0	0
Oregon, female, control diet	Oregon	Females	Control	65	1	65	0	0
Oregon, female, control diet	Oregon	Females	Control	60	1	59	1	0.0166667
Oregon, female, control diet	Oregon	Females	Control	77	1	72	5	0.0649351
Oregon, female, control diet	Oregon	Females	Control	63	1	62	1	0.015873
Oregon, female, control diet	Oregon	Females	Control	62	1	61	1	0.016129
Oregon, female, control diet	Oregon	Females	Control	62	1	62	0	0
Oregon, female, control diet	Oregon	Females	Control	64	1	63	1	0.015625
Oregon, female, control diet	Oregon	Females	Control	63	1	63	0	0
Oregon, female, control diet	Oregon	Females	Control	60	1	60	0	0
Oregon, female, control diet	Oregon	Females	Control	60	1	60	0	0
Oregon, female, control diet	Oregon	Females	Control	67	1	65	2	0.0298507
Oregon, female, control diet	Oregon	Females	Control	65	1	65	0	0
Oregon, female, control diet	Oregon	Females	Control	73	1	73	0	0
Oregon, female, control diet	Oregon	Females	Control	74	1	74	0	0
Oregon, female, control diet	Oregon	Females	Control	81	1	75	6	0.0740741
Oregon, female, control diet	Oregon	Females	Control	71	1	70	1	0.0140845
Oregon, female, control diet	Oregon	Females	Control	71	1	71	0	0
Oregon, female, control diet	Oregon	Females	Control	74	1	74	0	0
Oregon, female, control diet	Oregon	Females	Control	76	1	76	0	0
Oregon, female, control diet	Oregon	Females	Control	72	1	71	1	0.0138889
Oregon, female, control diet	Oregon	Females	Control	72	1	72	0	0
Oregon, female, control diet	Oregon	Females	Control	61	1	61	0	0
Oregon, female, control diet	Oregon	Females	Control	73	1	70	3	0.0410959
Oregon, female, control diet	Oregon	Females	Control	62	1	60	2	0.0322581
Oregon, female, control diet	Oregon	Females	Control	61	1	60	1	0.0163934
Oregon, female, control diet	Oregon	Females	Control	61	1	60	1	0.0163934
Oregon, female, control diet	Oregon	Females	Control	68	1	68	0	0
Oregon, female, control diet	Oregon	Females	Control	65	1	64	1	0.0153846
Oregon, female, control diet	Oregon	Females	Control	66	1	62	4	0.0606061
Oregon, female, control diet	Oregon	Females	Control	64	1	62	2	0.03125
Oregon, female, control diet	Oregon	Females	Control	68	1	67	1	0.0147059
Oregon, female, control diet	Oregon	Females	Control	68	1	67	1	0.0147059
Oregon, female, control diet	Oregon	Females	Control	61	1	61	0	0
Oregon, female, control diet	Oregon	Females	Control	67	1	67	0	0
Oregon, female, control diet	Oregon	Females	Control	65	1	65	0	0
Oregon, female, control diet	Oregon	Females	Control	60	1	59	1	0.0166667
Oregon, female, control diet	Oregon	Females	Control	71	1	70	1	0.0140845
Oregon, female, control diet	Oregon	Females	Control	73	1	73	0	0
Oregon, female, control diet	Oregon	Females	Control	67	1	65	2	0.0298507
Oregon, female, control diet	Oregon	Females	Control	65	1	65	0	0
Oregon, female, control diet	Oregon	Females	Control	75	1	75	0	0
Oregon, female, control diet	Oregon	Females	Control	69	1	69	0	0
Oregon, female, control diet	Oregon	Females	Control	78	1	76	2	0.025641
Oregon, female, control diet	Oregon	Females	Control	71	1	70	1	0.0140845
Oregon, female, control diet	Oregon	Females	Control	72	1	72	0	0
Oregon, female, control diet	Oregon	Females	Control	73	1	73	0	0
Oregon, female, control diet	Oregon	Females	Control	76	1	76	0	0
Oregon, female, control diet	Oregon	Females	Control	69	1	68	1	0.0144928
Oregon, female, control diet	Oregon	Females	Control	72	1	71	1	0.0138889
Oregon, female, control diet	Oregon	Females	Control	62	1	61	1	0.016129
Oregon, female, control diet	Oregon	Females	Control	62	1	62	0	0
Oregon, female, control diet	Oregon	Females	Control	68	1	68	0	0
Oregon, female, control diet	Oregon	Females	Control	65	1	64	1	0.0153846
Oregon, female, control diet	Oregon	Females	Control	67	1	63	4	0.0597015
Oregon, female, control diet	Oregon	Females	Control	64	1	63	1	0.015625
Oregon, female, control diet	Oregon	Females	Control	62	1	60	2	0.0322581
Oregon, female, control diet	Oregon	Females	Control	71	1	67	4	0.056338
Oregon, female, control diet	Oregon	Females	Control	64	1	64	0	0
Oregon, female, control diet	Oregon	Females	Control	61	1	61	0	0
Oregon, female, control diet	Oregon	Females	Control	65	1	65	0	0
Oregon, female, control diet	Oregon	Females	Control	61	1	60	1	0.0163934
Oregon, female, control diet	Oregon	Females	Control	66	1	66	0	0
Oregon, female, control diet	Oregon	Females	Control	68	1	68	0	0
Oregon, female, control diet	Oregon	Females	Control	71	1	71	0	0
Oregon, female, control diet	Oregon	Females	Control	67	1	63	4	0.0597015
Oregon, female, control diet	Oregon	Females	Control	67	1	66	1	0.0149254
Oregon, female, control diet	Oregon	Females	Control	62	1	61	1	0.016129
Oregon, female, control diet	Oregon	Females	Control	62	1	62	0	0
Oregon, female, control diet	Oregon	Females	Control	68	1	68	0	0
Oregon, female, control diet	Oregon	Females	Control	65	1	64	1	0.0153846
Oregon, female, control diet	Oregon	Females	Control	66	1	62	4	0.0606061
Oregon, female, control diet	Oregon	Females	Control	64	1	62	2	0.03125
Oregon, female, control diet	Oregon	Females	Control	61	1	60	1	0.0163934
Oregon, female, control diet	Oregon	Females	Control	69	1	69	0	0
Oregon, female, control diet	Oregon	Females	Control	69	1	69	0	0
Oregon, female, control diet	Oregon	Females	Control	63	1	63	0	0
Oregon, female, control diet	Oregon	Females	Control	65	1	65	0	0
Oregon, female, control diet	Oregon	Females	Control	62	1	61	1	0.016129
Oregon, female, control diet	Oregon	Females	Control	62	1	62	0	0
Oregon, female, control diet	Oregon	Females	Control	68	1	68	0	0
Oregon, female, control diet	Oregon	Females	Control	65	1	64	1	0.0153846
Oregon, female, control diet	Oregon	Females	Control	35	1	35	0	0
Oregon, female, control diet	Oregon	Females	Control	39	1	39	0	0
Oregon, female, control diet	Oregon	Females	Control	52	1	52	0	0
Oregon, female, control diet	Oregon	Females	Control	50	1	50	0	0
Oregon, female, control diet	Oregon	Females	Control	48	1	48	0	0
Oregon, female, control diet	Oregon	Females	Control	59	1	59	0	0
Oregon, female, control diet	Oregon	Females	Control	55	1	55	0	0
Oregon, female, control diet	Oregon	Females	Control	39	1	39	0	0
Oregon, female, control diet	Oregon	Females	Control	56	1	56	0	0
Oregon, female, control diet	Oregon	Females	Control	56	1	56	0	0
Oregon, female, control diet	Oregon	Females	Control	47	1	47	0	0
Oregon, female, control diet	Oregon	Females	Control	43	1	43	0	0
Oregon, female, control diet	Oregon	Females	Control	55	1	55	0	0
Oregon, female, control diet	Oregon	Females	Control	57	1	57	0	0
Oregon, female, control diet	Oregon	Females	Control	16	0	16	0	0
Oregon, female, control diet	Oregon	Females	Control	21	0	21	0	0
Oregon, female, control diet	Oregon	Females	Control	67	0	67	0	0
Oregon, female, control diet	Oregon	Females	Control	43	0	43	0	0
Oregon, female, control diet	Oregon	Females	Control	28	0	28	0	0
Oregon, female, control diet	Oregon	Females	Control	33	0	33	0	0
Oregon, female, control diet	Oregon	Females	Control	52	0	52	0	0
Oregon, female, control diet	Oregon	Females	Control	31	0	31	0	0
Oregon, female, control diet	Oregon	Females	Control	23	0	23	0	0
Oregon, female, control diet	Oregon	Females	Control	52	0	52	0	0
Oregon, female, control diet + superfood	Oregon	Females	Control + superfood	79	1	78	1	0.0126582
Oregon, female, control diet + superfood	Oregon	Females	Control + superfood	102	1	100	2	0.0196078
Oregon, female, control diet + superfood	Oregon	Females	Control + superfood	90	1	88	2	0.0222222
Oregon, female, control diet + superfood	Oregon	Females	Control + superfood	81	1	79	2	0.0246914
Oregon, female, control diet + superfood	Oregon	Females	Control + superfood	71	1	68	3	0.0422535
Oregon, female, control diet + superfood	Oregon	Females	Control + superfood	68	1	66	2	0.0294118
Oregon, female, control diet + superfood	Oregon	Females	Control + superfood	86	1	86	0	0
Oregon, female, control diet + superfood	Oregon	Females	Control + superfood	82	1	78	4	0.0487805
Oregon, female, control diet + superfood	Oregon	Females	Control + superfood	81	1	81	0	0
Oregon, female, control diet + superfood	Oregon	Females	Control + superfood	61	1	60	1	0.0163934
Oregon, female, control diet + superfood	Oregon	Females	Control + superfood	87	1	86	1	0.0114943
Oregon, female, control diet + superfood	Oregon	Females	Control + superfood	86	1	86	0	0
Oregon, female, control diet + superfood	Oregon	Females	Control + superfood	64	1	63	1	0.015625
Oregon, female, control diet + superfood	Oregon	Females	Control + superfood	75	1	74	1	0.0133333
Oregon, female, control diet + superfood	Oregon	Females	Control + superfood	63	1	63	0	0
Oregon, female, control diet + superfood	Oregon	Females	Control + superfood	61	1	61	0	0
Oregon, female, control diet + superfood	Oregon	Females	Control + superfood	61	1	61	0	0
Oregon, female, control diet + superfood	Oregon	Females	Control + superfood	82	1	80	2	0.0243902
Oregon, female, control diet + superfood	Oregon	Females	Control + superfood	79	1	79	0	0
Oregon, female, control diet + superfood	Oregon	Females	Control + superfood	76	1	76	0	0
Oregon, female, control diet + superfood	Oregon	Females	Control + superfood	75	1	75	0	0
Oregon, female, control diet + superfood	Oregon	Females	Control + superfood	69	1	69	0	0
Oregon, female, control diet + superfood	Oregon	Females	Control + superfood	61	1	61	0	0
Oregon, female, control diet + superfood	Oregon	Females	Control + superfood	61	1	60	1	0.0163934
Oregon, female, control diet + superfood	Oregon	Females	Control + superfood	96	1	91	5	0.0520833
Oregon, female, control diet + superfood	Oregon	Females	Control + superfood	75	1	72	3	0.04
Oregon, female, control diet + superfood	Oregon	Females	Control + superfood	71	1	69	2	0.028169
Oregon, female, control diet + superfood	Oregon	Females	Control + superfood	63	1	63	0	0
Oregon, female, control diet + superfood	Oregon	Females	Control + superfood	68	1	67	1	0.0147059
Oregon, female, control diet + superfood	Oregon	Females	Control + superfood	66	1	66	0	0
Oregon, female, control diet + superfood	Oregon	Females	Control + superfood	73	1	73	0	0
Oregon, female, control diet + superfood	Oregon	Females	Control + superfood	100	1	98	2	0.02
Oregon, female, control diet + superfood	Oregon	Females	Control + superfood	86	1	82	4	0.0465116
Oregon, female, control diet + superfood	Oregon	Females	Control + superfood	79	1	78	1	0.0126582
Oregon, female, control diet + superfood	Oregon	Females	Control + superfood	78	1	78	0	0
Oregon, female, control diet + superfood	Oregon	Females	Control + superfood	75	1	75	0	0
Oregon, female, control diet + superfood	Oregon	Females	Control + superfood	84	1	81	3	0.0357143
Oregon, female, control diet + superfood	Oregon	Females	Control + superfood	71	1	67	4	0.056338
Oregon, female, control diet + superfood	Oregon	Females	Control + superfood	65	1	65	0	0
Oregon, female, control diet + superfood	Oregon	Females	Control + superfood	68	1	68	0	0
Oregon, female, control diet + superfood	Oregon	Females	Control + superfood	63	1	63	0	0
Oregon, female, control diet + superfood	Oregon	Females	Control + superfood	73	1	73	0	0
Oregon, female, control diet + superfood	Oregon	Females	Control + superfood	83	1	79	4	0.0481928
Oregon, female, control diet + superfood	Oregon	Females	Control + superfood	72	1	71	1	0.0138889
Oregon, female, control diet + superfood	Oregon	Females	Control + superfood	71	1	69	2	0.028169
Oregon, female, control diet + superfood	Oregon	Females	Control + superfood	64	1	63	1	0.015625
Oregon, female, control diet + superfood	Oregon	Females	Control + superfood	89	1	88	1	0.011236
Oregon, female, control diet + superfood	Oregon	Females	Control + superfood	82	1	76	6	0.0731707
Oregon, female, control diet + superfood	Oregon	Females	Control + superfood	69	1	68	1	0.0144928
Oregon, female, control diet + superfood	Oregon	Females	Control + superfood	64	1	64	0	0
Oregon, female, control diet + superfood	Oregon	Females	Control + superfood	74	1	70	4	0.0540541
Oregon, female, control diet + superfood	Oregon	Females	Control + superfood	68	1	66	2	0.0294118
Oregon, female, control diet + superfood	Oregon	Females	Control + superfood	77	1	77	0	0
Oregon, female, control diet + superfood	Oregon	Females	Control + superfood	93	1	89	4	0.0430108
Oregon, female, control diet + superfood	Oregon	Females	Control + superfood	86	1	82	4	0.0465116
Oregon, female, control diet + superfood	Oregon	Females	Control + superfood	79	1	79	0	0
Oregon, female, control diet + superfood	Oregon	Females	Control + superfood	66	1	66	0	0
Oregon, female, control diet + superfood	Oregon	Females	Control + superfood	69	1	69	0	0
Oregon, female, control diet + superfood	Oregon	Females	Control + superfood	63	1	63	0	0
Oregon, female, control diet + superfood	Oregon	Females	Control + superfood	62	1	62	0	0
Oregon, female, control diet + superfood	Oregon	Females	Control + superfood	61	1	61	0	0
Oregon, female, control diet + superfood	Oregon	Females	Control + superfood	89	1	76	13	0.146067
Oregon, female, control diet + superfood	Oregon	Females	Control + superfood	86	1	79	7	0.0813953
Oregon, female, control diet + superfood	Oregon	Females	Control + superfood	71	1	68	3	0.0422535
Oregon, female, control diet + superfood	Oregon	Females	Control + superfood	64	1	62	2	0.03125
Oregon, female, control diet + superfood	Oregon	Females	Control + superfood	62	1	61	1	0.016129
Oregon, female, control diet + superfood	Oregon	Females	Control + superfood	60	1	60	0	0
Oregon, female, control diet + superfood	Oregon	Females	Control + superfood	61	1	60	1	0.0163934
Oregon, female, control diet + superfood	Oregon	Females	Control + superfood	61	1	61	0	0
Oregon, female, control diet + superfood	Oregon	Females	Control + superfood	57	1	57	0	0
Oregon, female, control diet + superfood	Oregon	Females	Control + superfood	43	1	43	0	0
Oregon, female, control diet + superfood	Oregon	Females	Control + superfood	48	1	48	0	0
Oregon, female, control diet + superfood	Oregon	Females	Control + superfood	58	1	58	0	0
Oregon, female, control diet + superfood	Oregon	Females	Control + superfood	38	1	38	0	0
Oregon, female, control diet + superfood	Oregon	Females	Control + superfood	55	1	55	0	0
Oregon, female, control diet + superfood	Oregon	Females	Control + superfood	56	1	56	0	0
Oregon, female, control diet + superfood	Oregon	Females	Control + superfood	58	1	58	0	0
Oregon, female, control diet + superfood	Oregon	Females	Control + superfood	57	1	57	0	0
Oregon, female, control diet + superfood	Oregon	Females	Control + superfood	59	1	59	0	0
Oregon, female, control diet + superfood	Oregon	Females	Control + superfood	56	0	56	0	0
Oregon, female, control diet + superfood	Oregon	Females	Control + superfood	43	0	43	0	0
Oregon, female, control diet + superfood	Oregon	Females	Control + superfood	66	0	66	0	0
Oregon, female, control diet + superfood	Oregon	Females	Control + superfood	38	0	38	0	0
Oregon, female, control diet + superfood	Oregon	Females	Control + superfood	25	0	25	0	0
Oregon, female, control diet + superfood	Oregon	Females	Control + superfood	36	0	36	0	0
Oregon, female, control diet + superfood	Oregon	Females	Control + superfood	14	0	14	0	0
Oregon, female, control diet + superfood	Oregon	Females	Control + superfood	7	0	7	0	0
Oregon, female, control diet + superfood	Oregon	Females	Control + superfood	62	0	62	0	0
Oregon, female, control diet + curcumin	Oregon	Females	Control + curcumin	81	1	76	5	0.0617284
Oregon, female, control diet + curcumin	Oregon	Females	Control + curcumin	71	1	70	1	0.0140845
Oregon, female, control diet + curcumin	Oregon	Females	Control + curcumin	62	1	61	1	0.016129
Oregon, female, control diet + curcumin	Oregon	Females	Control + curcumin	61	1	61	0	0
Oregon, female, control diet + curcumin	Oregon	Females	Control + curcumin	79	1	76	3	0.0379747
Oregon, female, control diet + curcumin	Oregon	Females	Control + curcumin	66	1	64	2	0.030303
Oregon, female, control diet + curcumin	Oregon	Females	Control + curcumin	75	1	70	5	0.0666667
Oregon, female, control diet + curcumin	Oregon	Females	Control + curcumin	71	1	66	5	0.0704225
Oregon, female, control diet + curcumin	Oregon	Females	Control + curcumin	63	1	61	2	0.031746
Oregon, female, control diet + curcumin	Oregon	Females	Control + curcumin	82	1	82	0	0
Oregon, female, control diet + curcumin	Oregon	Females	Control + curcumin	81	1	75	6	0.0740741
Oregon, female, control diet + curcumin	Oregon	Females	Control + curcumin	68	1	66	2	0.0294118
Oregon, female, control diet + curcumin	Oregon	Females	Control + curcumin	65	1	65	0	0
Oregon, female, control diet + curcumin	Oregon	Females	Control + curcumin	60	1	60	0	0
Oregon, female, control diet + curcumin	Oregon	Females	Control + curcumin	62	1	55	7	0.112903
Oregon, female, control diet + curcumin	Oregon	Females	Control + curcumin	63	1	63	0	0
Oregon, female, control diet + curcumin	Oregon	Females	Control + curcumin	81	1	81	0	0
Oregon, female, control diet + curcumin	Oregon	Females	Control + curcumin	68	1	65	3	0.0441176
Oregon, female, control diet + curcumin	Oregon	Females	Control + curcumin	65	1	62	3	0.0461538
Oregon, female, control diet + curcumin	Oregon	Females	Control + curcumin	64	1	63	1	0.015625
Oregon, female, control diet + curcumin	Oregon	Females	Control + curcumin	61	1	61	0	0
Oregon, female, control diet + curcumin	Oregon	Females	Control + curcumin	76	1	72	4	0.0526316
Oregon, female, control diet + curcumin	Oregon	Females	Control + curcumin	79	1	74	5	0.0632911
Oregon, female, control diet + curcumin	Oregon	Females	Control + curcumin	63	1	61	2	0.031746
Oregon, female, control diet + curcumin	Oregon	Females	Control + curcumin	82	1	75	7	0.0853659
Oregon, female, control diet + curcumin	Oregon	Females	Control + curcumin	72	1	66	6	0.0833333
Oregon, female, control diet + curcumin	Oregon	Females	Control + curcumin	65	1	64	1	0.0153846
Oregon, female, control diet + curcumin	Oregon	Females	Control + curcumin	67	1	67	0	0
Oregon, female, control diet + curcumin	Oregon	Females	Control + curcumin	81	1	77	4	0.0493827
Oregon, female, control diet + curcumin	Oregon	Females	Control + curcumin	61	1	60	1	0.0163934
Oregon, female, control diet + curcumin	Oregon	Females	Control + curcumin	68	1	65	3	0.0441176
Oregon, female, control diet + curcumin	Oregon	Females	Control + curcumin	77	1	77	0	0
Oregon, female, control diet + curcumin	Oregon	Females	Control + curcumin	64	1	63	1	0.015625
Oregon, female, control diet + curcumin	Oregon	Females	Control + curcumin	76	1	73	3	0.0394737
Oregon, female, control diet + curcumin	Oregon	Females	Control + curcumin	78	1	78	0	0
Oregon, female, control diet + curcumin	Oregon	Females	Control + curcumin	60	1	60	0	0
Oregon, female, control diet + curcumin	Oregon	Females	Control + curcumin	61	1	60	1	0.0163934
Oregon, female, control diet + curcumin	Oregon	Females	Control + curcumin	61	1	60	1	0.0163934
Oregon, female, control diet + curcumin	Oregon	Females	Control + curcumin	71	1	66	5	0.0704225
Oregon, female, control diet + curcumin	Oregon	Females	Control + curcumin	62	1	61	1	0.016129
Oregon, female, control diet + curcumin	Oregon	Females	Control + curcumin	82	1	77	5	0.0609756
Oregon, female, control diet + curcumin	Oregon	Females	Control + curcumin	79	1	76	3	0.0379747
Oregon, female, control diet + curcumin	Oregon	Females	Control + curcumin	103	1	103	0	0
Oregon, female, control diet + curcumin	Oregon	Females	Control + curcumin	95	1	94	1	0.0105263
Oregon, female, control diet + curcumin	Oregon	Females	Control + curcumin	81	1	76	5	0.0617284
Oregon, female, control diet + curcumin	Oregon	Females	Control + curcumin	72	1	70	2	0.0277778
Oregon, female, control diet + curcumin	Oregon	Females	Control + curcumin	65	1	64	1	0.0153846
Oregon, female, control diet + curcumin	Oregon	Females	Control + curcumin	64	1	64	0	0
Oregon, female, control diet + curcumin	Oregon	Females	Control + curcumin	89	1	87	2	0.0224719
Oregon, female, control diet + curcumin	Oregon	Females	Control + curcumin	81	1	77	4	0.0493827
Oregon, female, control diet + curcumin	Oregon	Females	Control + curcumin	68	1	65	3	0.0441176
Oregon, female, control diet + curcumin	Oregon	Females	Control + curcumin	64	1	62	2	0.03125
Oregon, female, control diet + curcumin	Oregon	Females	Control + curcumin	77	1	75	2	0.025974
Oregon, female, control diet + curcumin	Oregon	Females	Control + curcumin	62	1	62	0	0
Oregon, female, control diet + curcumin	Oregon	Females	Control + curcumin	63	1	62	1	0.015873
Oregon, female, control diet + curcumin	Oregon	Females	Control + curcumin	66	1	64	2	0.030303
Oregon, female, control diet + curcumin	Oregon	Females	Control + curcumin	70	1	70	0	0
Oregon, female, control diet + curcumin	Oregon	Females	Control + curcumin	86	1	86	0	0
Oregon, female, control diet + curcumin	Oregon	Females	Control + curcumin	81	1	76	5	0.0617284
Oregon, female, control diet + curcumin	Oregon	Females	Control + curcumin	75	1	75	0	0
Oregon, female, control diet + curcumin	Oregon	Females	Control + curcumin	74	1	74	0	0
Oregon, female, control diet + curcumin	Oregon	Females	Control + curcumin	66	1	63	3	0.0454545
Oregon, female, control diet + curcumin	Oregon	Females	Control + curcumin	67	1	63	4	0.0597015
Oregon, female, control diet + curcumin	Oregon	Females	Control + curcumin	63	1	63	0	0
Oregon, female, control diet + curcumin	Oregon	Females	Control + curcumin	71	1	69	2	0.028169
Oregon, female, control diet + curcumin	Oregon	Females	Control + curcumin	61	1	61	0	0
Oregon, female, control diet + curcumin	Oregon	Females	Control + curcumin	83	1	78	5	0.060241
Oregon, female, control diet + curcumin	Oregon	Females	Control + curcumin	75	1	75	0	0
Oregon, female, control diet + curcumin	Oregon	Females	Control + curcumin	75	1	75	0	0
Oregon, female, control diet + curcumin	Oregon	Females	Control + curcumin	72	1	72	0	0
Oregon, female, control diet + curcumin	Oregon	Females	Control + curcumin	66	1	66	0	0
Oregon, female, control diet + curcumin	Oregon	Females	Control + curcumin	59	1	59	0	0
Oregon, female, control diet + curcumin	Oregon	Females	Control + curcumin	55	1	55	0	0
Oregon, female, control diet + curcumin	Oregon	Females	Control + curcumin	42	1	42	0	0
Oregon, female, control diet + curcumin	Oregon	Females	Control + curcumin	57	1	57	0	0
Oregon, female, control diet + curcumin	Oregon	Females	Control + curcumin	53	1	53	0	0
Oregon, female, control diet + curcumin	Oregon	Females	Control + curcumin	49	1	49	0	0
Oregon, female, control diet + curcumin	Oregon	Females	Control + curcumin	28	1	28	0	0
Oregon, female, control diet + curcumin	Oregon	Females	Control + curcumin	39	1	39	0	0
Oregon, female, control diet + curcumin	Oregon	Females	Control + curcumin	57	1	57	0	0
Oregon, female, control diet + curcumin	Oregon	Females	Control + curcumin	57	1	57	0	0
Oregon, female, control diet + curcumin	Oregon	Females	Control + curcumin	50	1	50	0	0
Oregon, female, control diet + curcumin	Oregon	Females	Control + curcumin	59	1	59	0	0
Oregon, female, control diet + curcumin	Oregon	Females	Control + curcumin	57	1	57	0	0
Oregon, female, control diet + curcumin	Oregon	Females	Control + curcumin	54	1	54	0	0
Oregon, female, control diet + curcumin	Oregon	Females	Control + curcumin	14	0	14	0	0
Oregon, female, control diet + curcumin	Oregon	Females	Control + curcumin	54	0	54	0	0
Oregon, female, control diet + curcumin	Oregon	Females	Control + curcumin	23	0	23	0	0
Oregon, female, control diet + curcumin	Oregon	Females	Control + curcumin	47	0	47	0	0
Oregon, female, control diet + curcumin	Oregon	Females	Control + curcumin	42	0	42	0	0
Oregon, female, control diet + curcumin	Oregon	Females	Control + curcumin	39	0	39	0	0
Oregon, female, control diet + curcumin	Oregon	Females	Control + curcumin	58	0	58	0	0
Oregon, female, control diet + curcumin	Oregon	Females	Control + curcumin	22	0	22	0	0
Oregon, female, control diet + curcumin	Oregon	Females	Control + curcumin	52	0	52	0	0
Oregon, female, control diet + curcumin	Oregon	Females	Control + curcumin	69	0	69	0	0
Oregon, female, high carb diet	Oregon	Females	High carb	40	1	36	4	0.1
Oregon, female, high carb diet	Oregon	Females	High carb	97	1	96	1	0.0103093
Oregon, female, high carb diet	Oregon	Females	High carb	92	1	89	3	0.0326087
Oregon, female, high carb diet	Oregon	Females	High carb	88	1	88	0	0
Oregon, female, high carb diet	Oregon	Females	High carb	84	1	83	1	0.0119048
Oregon, female, high carb diet	Oregon	Females	High carb	85	1	85	0	0
Oregon, female, high carb diet	Oregon	Females	High carb	81	1	78	3	0.037037
Oregon, female, high carb diet	Oregon	Females	High carb	76	1	76	0	0
Oregon, female, high carb diet	Oregon	Females	High carb	72	1	72	0	0
Oregon, female, high carb diet	Oregon	Females	High carb	91	1	91	0	0
Oregon, female, high carb diet	Oregon	Females	High carb	97	1	97	0	0
Oregon, female, high carb diet	Oregon	Females	High carb	97	1	96	1	0.0103093
Oregon, female, high carb diet	Oregon	Females	High carb	96	1	92	4	0.0416667
Oregon, female, high carb diet	Oregon	Females	High carb	96	1	93	3	0.03125
Oregon, female, high carb diet	Oregon	Females	High carb	95	1	95	0	0
Oregon, female, high carb diet	Oregon	Females	High carb	93	1	91	2	0.0215054
Oregon, female, high carb diet	Oregon	Females	High carb	88	1	88	0	0
Oregon, female, high carb diet	Oregon	Females	High carb	88	1	84	4	0.0454545
Oregon, female, high carb diet	Oregon	Females	High carb	85	1	84	1	0.0117647
Oregon, female, high carb diet	Oregon	Females	High carb	84	1	83	1	0.0119048
Oregon, female, high carb diet	Oregon	Females	High carb	97	1	94	3	0.0309278
Oregon, female, high carb diet	Oregon	Females	High carb	93	1	93	0	0
Oregon, female, high carb diet	Oregon	Females	High carb	96	1	94	2	0.0208333
Oregon, female, high carb diet	Oregon	Females	High carb	93	1	92	1	0.0107527
Oregon, female, high carb diet	Oregon	Females	High carb	89	1	89	0	0
Oregon, female, high carb diet	Oregon	Females	High carb	90	1	90	0	0
Oregon, female, high carb diet	Oregon	Females	High carb	88	1	88	0	0
Oregon, female, high carb diet	Oregon	Females	High carb	81	1	79	2	0.0246914
Oregon, female, high carb diet	Oregon	Females	High carb	78	1	74	4	0.0512821
Oregon, female, high carb diet	Oregon	Females	High carb	92	1	92	0	0
Oregon, female, high carb diet	Oregon	Females	High carb	89	1	87	2	0.0224719
Oregon, female, high carb diet	Oregon	Females	High carb	86	1	86	0	0
Oregon, female, high carb diet	Oregon	Females	High carb	81	1	79	2	0.0246914
Oregon, female, high carb diet	Oregon	Females	High carb	82	1	82	0	0
Oregon, female, high carb diet	Oregon	Females	High carb	76	1	74	2	0.0263158
Oregon, female, high carb diet	Oregon	Females	High carb	56	1	56	0	0
Oregon, female, high carb diet	Oregon	Females	High carb	48	1	48	0	0
Oregon, female, high carb diet	Oregon	Females	High carb	91	1	91	0	0
Oregon, female, high carb diet	Oregon	Females	High carb	48	1	47	1	0.0208333
Oregon, female, high carb diet	Oregon	Females	High carb	86	1	86	0	0
Oregon, female, high carb diet	Oregon	Females	High carb	81	1	80	1	0.0123457
Oregon, female, high carb diet	Oregon	Females	High carb	79	1	79	0	0
Oregon, female, high carb diet	Oregon	Females	High carb	76	1	76	0	0
Oregon, female, high carb diet	Oregon	Females	High carb	75	1	75	0	0
Oregon, female, high carb diet	Oregon	Females	High carb	72	1	72	0	0
Oregon, female, high carb diet	Oregon	Females	High carb	67	1	67	0	0
Oregon, female, high carb diet	Oregon	Females	High carb	53	1	52	1	0.0188679
Oregon, female, high carb diet	Oregon	Females	High carb	37	1	37	0	0
Oregon, female, high carb diet	Oregon	Females	High carb	88	1	87	1	0.0113636
Oregon, female, high carb diet	Oregon	Females	High carb	86	1	85	1	0.0116279
Oregon, female, high carb diet	Oregon	Females	High carb	87	1	85	2	0.0229885
Oregon, female, high carb diet	Oregon	Females	High carb	86	1	86	0	0
Oregon, female, high carb diet	Oregon	Females	High carb	84	1	81	3	0.0357143
Oregon, female, high carb diet	Oregon	Females	High carb	80	1	78	2	0.025
Oregon, female, high carb diet	Oregon	Females	High carb	70	1	70	0	0
Oregon, female, high carb diet	Oregon	Females	High carb	64	1	64	0	0
Oregon, female, high carb diet	Oregon	Females	High carb	90	1	89	1	0.0111111
Oregon, female, high carb diet	Oregon	Females	High carb	98	1	97	1	0.0102041
Oregon, female, high carb diet	Oregon	Females	High carb	97	1	95	2	0.0206186
Oregon, female, high carb diet	Oregon	Females	High carb	96	1	94	2	0.0208333
Oregon, female, high carb diet	Oregon	Females	High carb	96	1	94	2	0.0208333
Oregon, female, high carb diet	Oregon	Females	High carb	94	1	92	2	0.0212766
Oregon, female, high carb diet	Oregon	Females	High carb	92	1	92	0	0
Oregon, female, high carb diet	Oregon	Females	High carb	92	1	91	1	0.0108696
Oregon, female, high carb diet	Oregon	Females	High carb	89	1	86	3	0.0337079
Oregon, female, high carb diet	Oregon	Females	High carb	84	1	83	1	0.0119048
Oregon, female, high carb diet	Oregon	Females	High carb	91	1	90	1	0.010989
Oregon, female, high carb diet	Oregon	Females	High carb	32	1	32	0	0
Oregon, female, high carb diet	Oregon	Females	High carb	96	1	95	1	0.0104167
Oregon, female, high carb diet	Oregon	Females	High carb	95	1	93	2	0.0210526
Oregon, female, high carb diet	Oregon	Females	High carb	92	1	90	2	0.0217391
Oregon, female, high carb diet	Oregon	Females	High carb	92	1	92	0	0
Oregon, female, high carb diet	Oregon	Females	High carb	79	1	79	0	0
Oregon, female, high carb diet	Oregon	Females	High carb	77	1	76	1	0.012987
Oregon, female, high carb diet	Oregon	Females	High carb	71	1	70	1	0.0140845
Oregon, female, high carb diet	Oregon	Females	High carb	91	1	90	1	0.010989
Oregon, female, high carb diet	Oregon	Females	High carb	92	1	92	0	0
Oregon, female, high carb diet	Oregon	Females	High carb	33	1	33	0	0
Oregon, female, high carb diet	Oregon	Females	High carb	90	1	89	1	0.0111111
Oregon, female, high carb diet	Oregon	Females	High carb	87	1	87	0	0
Oregon, female, high carb diet	Oregon	Females	High carb	82	1	77	5	0.0609756
Oregon, female, high carb diet	Oregon	Females	High carb	80	1	79	1	0.0125
Oregon, female, high carb diet	Oregon	Females	High carb	77	1	77	0	0
Oregon, female, high carb diet	Oregon	Females	High carb	75	1	75	0	0
Oregon, female, high carb diet	Oregon	Females	High carb	72	1	68	4	0.0555556
Oregon, female, high carb diet	Oregon	Females	High carb	64	1	64	0	0
Oregon, female, high carb diet	Oregon	Females	High carb	91	1	91	0	0
Oregon, female, high carb diet	Oregon	Females	High carb	93	1	89	4	0.0430108
Oregon, female, high carb diet	Oregon	Females	High carb	85	1	85	0	0
Oregon, female, high carb diet	Oregon	Females	High carb	80	1	80	0	0
Oregon, female, high carb diet	Oregon	Females	High carb	77	1	77	0	0
Oregon, female, high carb diet	Oregon	Females	High carb	69	1	69	0	0
Oregon, female, high carb diet	Oregon	Females	High carb	69	1	69	0	0
Oregon, female, high carb diet	Oregon	Females	High carb	94	1	94	0	0
Oregon, female, high carb diet	Oregon	Females	High carb	88	1	88	0	0
Oregon, female, high carb diet	Oregon	Females	High carb	87	1	87	0	0
Oregon, female, high carb diet	Oregon	Females	High carb	87	1	87	0	0
Oregon, female, high carb diet	Oregon	Females	High carb	83	1	83	0	0
Oregon, female, high carb diet	Oregon	Females	High carb	80	1	80	0	0
Oregon, female, high carb diet	Oregon	Females	High carb	68	1	68	0	0
Oregon, female, high carb diet	Oregon	Females	High carb	64	1	64	0	0
Oregon, female, high carb diet	Oregon	Females	High carb	96	1	96	0	0
Oregon, female, high carb diet	Oregon	Females	High carb	94	1	94	0	0
Oregon, female, high carb diet	Oregon	Females	High carb	87	1	87	0	0
Oregon, female, high carb diet	Oregon	Females	High carb	84	1	84	0	0
Oregon, female, high carb diet	Oregon	Females	High carb	75	1	75	0	0
Oregon, female, high carb diet	Oregon	Females	High carb	75	1	75	0	0
Oregon, female, high carb diet	Oregon	Females	High carb	72	1	72	0	0
Oregon, female, high carb diet	Oregon	Females	High carb	67	1	67	0	0
Oregon, female, high carb diet	Oregon	Females	High carb	64	1	64	0	0
Oregon, female, high carb diet	Oregon	Females	High carb	68	1	68	0	0
Oregon, female, high carb diet	Oregon	Females	High carb	54	1	54	0	0
Oregon, female, high carb diet	Oregon	Females	High carb	76	0	76	0	0
Oregon, female, high carb diet	Oregon	Females	High carb	38	0	38	0	0
Oregon, female, high carb diet	Oregon	Females	High carb	42	0	42	0	0
Oregon, female, high carb diet	Oregon	Females	High carb	12	0	12	0	0
Oregon, female, high carb diet	Oregon	Females	High carb	77	0	77	0	0
Oregon, female, high carb diet	Oregon	Females	High carb	46	0	46	0	0
Oregon, female, high carb diet	Oregon	Females	High carb	62	0	62	0	0
Oregon, female, high carb diet	Oregon	Females	High carb	79	0	79	0	0
Oregon, female, high carb diet	Oregon	Females	High carb	84	0	84	0	0
Oregon, female, high carb diet	Oregon	Females	High carb	23	0	23	0	0
Oregon, female, high carb diet + superfood	Oregon	Females	High carb + superfood	92	1	91	1	0.0108696
Oregon, female, high carb diet + superfood	Oregon	Females	High carb + superfood	91	1	91	0	0
Oregon, female, high carb diet + superfood	Oregon	Females	High carb + superfood	85	1	84	1	0.0117647
Oregon, female, high carb diet + superfood	Oregon	Females	High carb + superfood	83	1	83	0	0
Oregon, female, high carb diet + superfood	Oregon	Females	High carb + superfood	84	1	81	3	0.0357143
Oregon, female, high carb diet + superfood	Oregon	Females	High carb + superfood	81	1	81	0	0
Oregon, female, high carb diet + superfood	Oregon	Females	High carb + superfood	79	1	77	2	0.0253165
Oregon, female, high carb diet + superfood	Oregon	Females	High carb + superfood	79	1	77	2	0.0253165
Oregon, female, high carb diet + superfood	Oregon	Females	High carb + superfood	76	1	68	8	0.105263
Oregon, female, high carb diet + superfood	Oregon	Females	High carb + superfood	75	1	68	7	0.0933333
Oregon, female, high carb diet + superfood	Oregon	Females	High carb + superfood	95	1	95	0	0
Oregon, female, high carb diet + superfood	Oregon	Females	High carb + superfood	94	1	94	0	0
Oregon, female, high carb diet + superfood	Oregon	Females	High carb + superfood	91	1	91	0	0
Oregon, female, high carb diet + superfood	Oregon	Females	High carb + superfood	86	1	85	1	0.0116279
Oregon, female, high carb diet + superfood	Oregon	Females	High carb + superfood	85	1	85	0	0
Oregon, female, high carb diet + superfood	Oregon	Females	High carb + superfood	83	1	83	0	0
Oregon, female, high carb diet + superfood	Oregon	Females	High carb + superfood	77	1	72	5	0.0649351
Oregon, female, high carb diet + superfood	Oregon	Females	High carb + superfood	76	1	69	7	0.0921053
Oregon, female, high carb diet + superfood	Oregon	Females	High carb + superfood	88	1	88	0	0
Oregon, female, high carb diet + superfood	Oregon	Females	High carb + superfood	85	1	84	1	0.0117647
Oregon, female, high carb diet + superfood	Oregon	Females	High carb + superfood	83	1	83	0	0
Oregon, female, high carb diet + superfood	Oregon	Females	High carb + superfood	83	1	83	0	0
Oregon, female, high carb diet + superfood	Oregon	Females	High carb + superfood	76	1	72	4	0.0526316
Oregon, female, high carb diet + superfood	Oregon	Females	High carb + superfood	70	1	67	3	0.0428571
Oregon, female, high carb diet + superfood	Oregon	Females	High carb + superfood	68	1	67	1	0.0147059
Oregon, female, high carb diet + superfood	Oregon	Females	High carb + superfood	67	1	66	1	0.0149254
Oregon, female, high carb diet + superfood	Oregon	Females	High carb + superfood	66	1	65	1	0.0151515
Oregon, female, high carb diet + superfood	Oregon	Females	High carb + superfood	84	1	84	0	0
Oregon, female, high carb diet + superfood	Oregon	Females	High carb + superfood	76	1	73	3	0.0394737
Oregon, female, high carb diet + superfood	Oregon	Females	High carb + superfood	76	1	76	0	0
Oregon, female, high carb diet + superfood	Oregon	Females	High carb + superfood	72	1	71	1	0.0138889
Oregon, female, high carb diet + superfood	Oregon	Females	High carb + superfood	70	1	68	2	0.0285714
Oregon, female, high carb diet + superfood	Oregon	Females	High carb + superfood	68	1	63	5	0.0735294
Oregon, female, high carb diet + superfood	Oregon	Females	High carb + superfood	67	1	67	0	0
Oregon, female, high carb diet + superfood	Oregon	Females	High carb + superfood	100	1	94	6	0.06
Oregon, female, high carb diet + superfood	Oregon	Females	High carb + superfood	69	1	63	6	0.0869565
Oregon, female, high carb diet + superfood	Oregon	Females	High carb + superfood	93	1	92	1	0.0107527
Oregon, female, high carb diet + superfood	Oregon	Females	High carb + superfood	86	1	84	2	0.0232558
Oregon, female, high carb diet + superfood	Oregon	Females	High carb + superfood	81	1	81	0	0
Oregon, female, high carb diet + superfood	Oregon	Females	High carb + superfood	81	1	77	4	0.0493827
Oregon, female, high carb diet + superfood	Oregon	Females	High carb + superfood	79	1	79	0	0
Oregon, female, high carb diet + superfood	Oregon	Females	High carb + superfood	79	1	79	0	0
Oregon, female, high carb diet + superfood	Oregon	Females	High carb + superfood	76	1	76	0	0
Oregon, female, high carb diet + superfood	Oregon	Females	High carb + superfood	75	1	75	0	0
Oregon, female, high carb diet + superfood	Oregon	Females	High carb + superfood	90	1	90	0	0
Oregon, female, high carb diet + superfood	Oregon	Females	High carb + superfood	67	1	67	0	0
Oregon, female, high carb diet + superfood	Oregon	Females	High carb + superfood	85	1	85	0	0
Oregon, female, high carb diet + superfood	Oregon	Females	High carb + superfood	85	1	84	1	0.0117647
Oregon, female, high carb diet + superfood	Oregon	Females	High carb + superfood	83	1	83	0	0
Oregon, female, high carb diet + superfood	Oregon	Females	High carb + superfood	81	1	81	0	0
Oregon, female, high carb diet + superfood	Oregon	Females	High carb + superfood	78	1	77	1	0.0128205
Oregon, female, high carb diet + superfood	Oregon	Females	High carb + superfood	75	1	75	0	0
Oregon, female, high carb diet + superfood	Oregon	Females	High carb + superfood	74	1	74	0	0
Oregon, female, high carb diet + superfood	Oregon	Females	High carb + superfood	73	1	73	0	0
Oregon, female, high carb diet + superfood	Oregon	Females	High carb + superfood	59	1	58	1	0.0169492
Oregon, female, high carb diet + superfood	Oregon	Females	High carb + superfood	88	1	86	2	0.0227273
Oregon, female, high carb diet + superfood	Oregon	Females	High carb + superfood	79	1	79	0	0
Oregon, female, high carb diet + superfood	Oregon	Females	High carb + superfood	78	1	78	0	0
Oregon, female, high carb diet + superfood	Oregon	Females	High carb + superfood	76	1	76	0	0
Oregon, female, high carb diet + superfood	Oregon	Females	High carb + superfood	73	1	72	1	0.0136986
Oregon, female, high carb diet + superfood	Oregon	Females	High carb + superfood	70	1	67	3	0.0428571
Oregon, female, high carb diet + superfood	Oregon	Females	High carb + superfood	71	1	67	4	0.056338
Oregon, female, high carb diet + superfood	Oregon	Females	High carb + superfood	71	1	67	4	0.056338
Oregon, female, high carb diet + superfood	Oregon	Females	High carb + superfood	68	1	66	2	0.0294118
Oregon, female, high carb diet + superfood	Oregon	Females	High carb + superfood	85	1	85	0	0
Oregon, female, high carb diet + superfood	Oregon	Females	High carb + superfood	85	1	85	0	0
Oregon, female, high carb diet + superfood	Oregon	Females	High carb + superfood	83	1	83	0	0
Oregon, female, high carb diet + superfood	Oregon	Females	High carb + superfood	83	1	82	1	0.0120482
Oregon, female, high carb diet + superfood	Oregon	Females	High carb + superfood	82	1	82	0	0
Oregon, female, high carb diet + superfood	Oregon	Females	High carb + superfood	80	1	77	3	0.0375
Oregon, female, high carb diet + superfood	Oregon	Females	High carb + superfood	73	1	73	0	0
Oregon, female, high carb diet + superfood	Oregon	Females	High carb + superfood	67	1	63	4	0.0597015
Oregon, female, high carb diet + superfood	Oregon	Females	High carb + superfood	90	1	90	0	0
Oregon, female, high carb diet + superfood	Oregon	Females	High carb + superfood	76	1	73	3	0.0394737
Oregon, female, high carb diet + superfood	Oregon	Females	High carb + superfood	73	1	73	0	0
Oregon, female, high carb diet + superfood	Oregon	Females	High carb + superfood	68	1	68	0	0
Oregon, female, high carb diet + superfood	Oregon	Females	High carb + superfood	68	1	68	0	0
Oregon, female, high carb diet + superfood	Oregon	Females	High carb + superfood	68	1	61	7	0.102941
Oregon, female, high carb diet + superfood	Oregon	Females	High carb + superfood	66	1	65	1	0.0151515
Oregon, female, high carb diet + superfood	Oregon	Females	High carb + superfood	63	1	63	0	0
Oregon, female, high carb diet + superfood	Oregon	Females	High carb + superfood	90	1	90	0	0
Oregon, female, high carb diet + superfood	Oregon	Females	High carb + superfood	90	1	90	0	0
Oregon, female, high carb diet + superfood	Oregon	Females	High carb + superfood	76	1	75	1	0.0131579
Oregon, female, high carb diet + superfood	Oregon	Females	High carb + superfood	77	1	68	9	0.116883
Oregon, female, high carb diet + superfood	Oregon	Females	High carb + superfood	68	1	59	9	0.132353
Oregon, female, high carb diet + superfood	Oregon	Females	High carb + superfood	88	1	88	0	0
Oregon, female, high carb diet + superfood	Oregon	Females	High carb + superfood	88	1	88	0	0
Oregon, female, high carb diet + superfood	Oregon	Females	High carb + superfood	87	1	87	0	0
Oregon, female, high carb diet + superfood	Oregon	Females	High carb + superfood	76	1	66	10	0.131579
Oregon, female, high carb diet + superfood	Oregon	Females	High carb + superfood	76	1	66	10	0.131579
Oregon, female, high carb diet + superfood	Oregon	Females	High carb + superfood	75	1	69	6	0.08
Oregon, female, high carb diet + superfood	Oregon	Females	High carb + superfood	75	1	75	0	0
Oregon, female, high carb diet + superfood	Oregon	Females	High carb + superfood	68	1	68	0	0
Oregon, female, high carb diet + superfood	Oregon	Females	High carb + superfood	68	1	68	0	0
Oregon, female, high carb diet + superfood	Oregon	Females	High carb + superfood	85	1	85	0	0
Oregon, female, high carb diet + superfood	Oregon	Females	High carb + superfood	85	1	85	0	0
Oregon, female, high carb diet + superfood	Oregon	Females	High carb + superfood	76	1	76	0	0
Oregon, female, high carb diet + superfood	Oregon	Females	High carb + superfood	70	1	70	0	0
Oregon, female, high carb diet + superfood	Oregon	Females	High carb + superfood	68	1	68	0	0
Oregon, female, high carb diet + superfood	Oregon	Females	High carb + superfood	67	1	67	0	0
Oregon, female, high carb diet + superfood	Oregon	Females	High carb + superfood	67	1	67	0	0
Oregon, female, high carb diet + superfood	Oregon	Females	High carb + superfood	65	1	65	0	0
Oregon, female, high carb diet + superfood	Oregon	Females	High carb + superfood	65	1	65	0	0
Oregon, female, high carb diet + superfood	Oregon	Females	High carb + superfood	31	1	31	0	0
Oregon, female, high carb diet + superfood	Oregon	Females	High carb + superfood	47	1	47	0	0
Oregon, female, high carb diet + superfood	Oregon	Females	High carb + superfood	51	1	51	0	0
Oregon, female, high carb diet + superfood	Oregon	Females	High carb + superfood	54	1	54	0	0
Oregon, female, high carb diet + superfood	Oregon	Females	High carb + superfood	59	1	59	0	0
Oregon, female, high carb diet + superfood	Oregon	Females	High carb + superfood	57	1	57	0	0
Oregon, female, high carb diet + superfood	Oregon	Females	High carb + superfood	14	0	14	0	0
Oregon, female, high carb diet + superfood	Oregon	Females	High carb + superfood	25	0	25	0	0
Oregon, female, high carb diet + superfood	Oregon	Females	High carb + superfood	58	0	58	0	0
Oregon, female, high carb diet + superfood	Oregon	Females	High carb + superfood	77	0	77	0	0
Oregon, female, high carb diet + superfood	Oregon	Females	High carb + superfood	34	0	34	0	0
Oregon, female, high carb diet + superfood	Oregon	Females	High carb + superfood	20	0	20	0	0
Oregon, female, high carb diet + superfood	Oregon	Females	High carb + superfood	17	0	17	0	0
Oregon, female, high carb diet + superfood	Oregon	Females	High carb + superfood	78	0	78	0	0
Oregon, female, high carb diet + superfood	Oregon	Females	High carb + superfood	36	0	36	0	0
Oregon, female, high carb diet + superfood	Oregon	Females	High carb + superfood	49	0	49	0	0
Oregon, female, high carb diet + curcumin	Oregon	Females	High carb + curcumin	88	1	87	1	0.0113636
Oregon, female, high carb diet + curcumin	Oregon	Females	High carb + curcumin	85	1	84	1	0.0117647
Oregon, female, high carb diet + curcumin	Oregon	Females	High carb + curcumin	75	1	73	2	0.0266667
Oregon, female, high carb diet + curcumin	Oregon	Females	High carb + curcumin	62	1	61	1	0.016129
Oregon, female, high carb diet + curcumin	Oregon	Females	High carb + curcumin	61	1	61	0	0
Oregon, female, high carb diet + curcumin	Oregon	Females	High carb + curcumin	95	1	89	6	0.0631579
Oregon, female, high carb diet + curcumin	Oregon	Females	High carb + curcumin	90	1	90	0	0
Oregon, female, high carb diet + curcumin	Oregon	Females	High carb + curcumin	88	1	85	3	0.0340909
Oregon, female, high carb diet + curcumin	Oregon	Females	High carb + curcumin	88	1	88	0	0
Oregon, female, high carb diet + curcumin	Oregon	Females	High carb + curcumin	80	1	79	1	0.0125
Oregon, female, high carb diet + curcumin	Oregon	Females	High carb + curcumin	69	1	69	0	0
Oregon, female, high carb diet + curcumin	Oregon	Females	High carb + curcumin	71	1	67	4	0.056338
Oregon, female, high carb diet + curcumin	Oregon	Females	High carb + curcumin	68	1	68	0	0
Oregon, female, high carb diet + curcumin	Oregon	Females	High carb + curcumin	94	1	90	4	0.0425532
Oregon, female, high carb diet + curcumin	Oregon	Females	High carb + curcumin	94	1	87	7	0.0744681
Oregon, female, high carb diet + curcumin	Oregon	Females	High carb + curcumin	78	1	78	0	0
Oregon, female, high carb diet + curcumin	Oregon	Females	High carb + curcumin	70	1	70	0	0
Oregon, female, high carb diet + curcumin	Oregon	Females	High carb + curcumin	65	1	64	1	0.0153846
Oregon, female, high carb diet + curcumin	Oregon	Females	High carb + curcumin	87	1	87	0	0
Oregon, female, high carb diet + curcumin	Oregon	Females	High carb + curcumin	76	1	76	0	0
Oregon, female, high carb diet + curcumin	Oregon	Females	High carb + curcumin	68	1	68	0	0
Oregon, female, high carb diet + curcumin	Oregon	Females	High carb + curcumin	63	1	63	0	0
Oregon, female, high carb diet + curcumin	Oregon	Females	High carb + curcumin	82	1	78	4	0.0487805
Oregon, female, high carb diet + curcumin	Oregon	Females	High carb + curcumin	81	1	81	0	0
Oregon, female, high carb diet + curcumin	Oregon	Females	High carb + curcumin	81	1	77	4	0.0493827
Oregon, female, high carb diet + curcumin	Oregon	Females	High carb + curcumin	79	1	79	0	0
Oregon, female, high carb diet + curcumin	Oregon	Females	High carb + curcumin	73	1	70	3	0.0410959
Oregon, female, high carb diet + curcumin	Oregon	Females	High carb + curcumin	71	1	67	4	0.056338
Oregon, female, high carb diet + curcumin	Oregon	Females	High carb + curcumin	81	1	81	0	0
Oregon, female, high carb diet + curcumin	Oregon	Females	High carb + curcumin	78	1	75	3	0.0384615
Oregon, female, high carb diet + curcumin	Oregon	Females	High carb + curcumin	88	1	88	0	0
Oregon, female, high carb diet + curcumin	Oregon	Females	High carb + curcumin	85	1	85	0	0
Oregon, female, high carb diet + curcumin	Oregon	Females	High carb + curcumin	81	1	78	3	0.037037
Oregon, female, high carb diet + curcumin	Oregon	Females	High carb + curcumin	80	1	75	5	0.0625
Oregon, female, high carb diet + curcumin	Oregon	Females	High carb + curcumin	77	1	77	0	0
Oregon, female, high carb diet + curcumin	Oregon	Females	High carb + curcumin	74	1	70	4	0.0540541
Oregon, female, high carb diet + curcumin	Oregon	Females	High carb + curcumin	83	1	83	0	0
Oregon, female, high carb diet + curcumin	Oregon	Females	High carb + curcumin	79	1	79	0	0
Oregon, female, high carb diet + curcumin	Oregon	Females	High carb + curcumin	76	1	72	4	0.0526316
Oregon, female, high carb diet + curcumin	Oregon	Females	High carb + curcumin	76	1	76	0	0
Oregon, female, high carb diet + curcumin	Oregon	Females	High carb + curcumin	81	1	76	5	0.0617284
Oregon, female, high carb diet + curcumin	Oregon	Females	High carb + curcumin	81	1	81	0	0
Oregon, female, high carb diet + curcumin	Oregon	Females	High carb + curcumin	81	1	81	0	0
Oregon, female, high carb diet + curcumin	Oregon	Females	High carb + curcumin	78	1	78	0	0
Oregon, female, high carb diet + curcumin	Oregon	Females	High carb + curcumin	78	1	74	4	0.0512821
Oregon, female, high carb diet + curcumin	Oregon	Females	High carb + curcumin	73	1	73	0	0
Oregon, female, high carb diet + curcumin	Oregon	Females	High carb + curcumin	68	1	68	0	0
Oregon, female, high carb diet + curcumin	Oregon	Females	High carb + curcumin	85	1	81	4	0.0470588
Oregon, female, high carb diet + curcumin	Oregon	Females	High carb + curcumin	74	1	74	0	0
Oregon, female, high carb diet + curcumin	Oregon	Females	High carb + curcumin	73	1	73	0	0
Oregon, female, high carb diet + curcumin	Oregon	Females	High carb + curcumin	73	1	68	5	0.0684932
Oregon, female, high carb diet + curcumin	Oregon	Females	High carb + curcumin	74	1	74	0	0
Oregon, female, high carb diet + curcumin	Oregon	Females	High carb + curcumin	70	1	70	0	0
Oregon, female, high carb diet + curcumin	Oregon	Females	High carb + curcumin	68	1	68	0	0
Oregon, female, high carb diet + curcumin	Oregon	Females	High carb + curcumin	79	1	78	1	0.0126582
Oregon, female, high carb diet + curcumin	Oregon	Females	High carb + curcumin	81	1	80	1	0.0123457
Oregon, female, high carb diet + curcumin	Oregon	Females	High carb + curcumin	82	1	77	5	0.0609756
Oregon, female, high carb diet + curcumin	Oregon	Females	High carb + curcumin	76	1	76	0	0
Oregon, female, high carb diet + curcumin	Oregon	Females	High carb + curcumin	76	1	74	2	0.0263158
Oregon, female, high carb diet + curcumin	Oregon	Females	High carb + curcumin	71	1	67	4	0.056338
Oregon, female, high carb diet + curcumin	Oregon	Females	High carb + curcumin	81	1	80	1	0.0123457
Oregon, female, high carb diet + curcumin	Oregon	Females	High carb + curcumin	78	1	75	3	0.0384615
Oregon, female, high carb diet + curcumin	Oregon	Females	High carb + curcumin	66	1	66	0	0
Oregon, female, high carb diet + curcumin	Oregon	Females	High carb + curcumin	62	1	62	0	0
Oregon, female, high carb diet + curcumin	Oregon	Females	High carb + curcumin	86	1	81	5	0.0581395
Oregon, female, high carb diet + curcumin	Oregon	Females	High carb + curcumin	85	1	85	0	0
Oregon, female, high carb diet + curcumin	Oregon	Females	High carb + curcumin	81	1	78	3	0.037037
Oregon, female, high carb diet + curcumin	Oregon	Females	High carb + curcumin	80	1	73	7	0.0875
Oregon, female, high carb diet + curcumin	Oregon	Females	High carb + curcumin	74	1	74	0	0
Oregon, female, high carb diet + curcumin	Oregon	Females	High carb + curcumin	75	1	70	5	0.0666667
Oregon, female, high carb diet + curcumin	Oregon	Females	High carb + curcumin	83	1	77	6	0.0722892
Oregon, female, high carb diet + curcumin	Oregon	Females	High carb + curcumin	75	1	75	0	0
Oregon, female, high carb diet + curcumin	Oregon	Females	High carb + curcumin	78	1	72	6	0.0769231
Oregon, female, high carb diet + curcumin	Oregon	Females	High carb + curcumin	76	1	76	0	0
Oregon, female, high carb diet + curcumin	Oregon	Females	High carb + curcumin	59	1	59	0	0
Oregon, female, high carb diet + curcumin	Oregon	Females	High carb + curcumin	50	1	50	0	0
Oregon, female, high carb diet + curcumin	Oregon	Females	High carb + curcumin	57	1	57	0	0
Oregon, female, high carb diet + curcumin	Oregon	Females	High carb + curcumin	56	1	56	0	0
Oregon, female, high carb diet + curcumin	Oregon	Females	High carb + curcumin	49	1	49	0	0
Oregon, female, high carb diet + curcumin	Oregon	Females	High carb + curcumin	59	1	59	0	0
Oregon, female, high carb diet + curcumin	Oregon	Females	High carb + curcumin	39	1	39	0	0
Oregon, female, high carb diet + curcumin	Oregon	Females	High carb + curcumin	59	1	59	0	0
Oregon, female, high carb diet + curcumin	Oregon	Females	High carb + curcumin	16	0	16	0	0
Oregon, female, high carb diet + curcumin	Oregon	Females	High carb + curcumin	32	0	32	0	0
Oregon, female, high carb diet + curcumin	Oregon	Females	High carb + curcumin	76	0	76	0	0
Oregon, female, high carb diet + curcumin	Oregon	Females	High carb + curcumin	43	0	43	0	0
Oregon, female, high carb diet + curcumin	Oregon	Females	High carb + curcumin	10	0	10	0	0
Oregon, female, high carb diet + curcumin	Oregon	Females	High carb + curcumin	34	0	34	0	0
Oregon, female, high carb diet + curcumin	Oregon	Females	High carb + curcumin	56	0	56	0	0
Oregon, female, high carb diet + curcumin	Oregon	Females	High carb + curcumin	71	0	71	0	0
Oregon, female, high carb diet + curcumin	Oregon	Females	High carb + curcumin	28	0	28	0	0
Oregon, female, high carb diet + curcumin	Oregon	Females	High carb + curcumin	43	0	43	0	0
Oregon, female, high carb diet + curcumin	Oregon	Females	High carb + curcumin	51	0	51	0	0
Oregon, female, high carb diet + curcumin	Oregon	Females	High carb + curcumin	39	0	39	0	0
Oregon, male, control diet	Oregon	Males	Control	77	1	77	0	0
Oregon, male, control diet	Oregon	Males	Control	68	1	66	2	0.0294118
Oregon, male, control diet	Oregon	Males	Control	62	1	57	5	0.0806452
Oregon, male, control diet	Oregon	Males	Control	62	1	58	4	0.0645161
Oregon, male, control diet	Oregon	Males	Control	61	1	61	0	0
Oregon, male, control diet	Oregon	Males	Control	79	1	75	4	0.0506329
Oregon, male, control diet	Oregon	Males	Control	76	1	74	2	0.0263158
Oregon, male, control diet	Oregon	Males	Control	65	1	65	0	0
Oregon, male, control diet	Oregon	Males	Control	61	1	60	1	0.0163934
Oregon, male, control diet	Oregon	Males	Control	85	1	85	0	0
Oregon, male, control diet	Oregon	Males	Control	78	1	74	4	0.0512821
Oregon, male, control diet	Oregon	Males	Control	68	1	62	6	0.0882353
Oregon, male, control diet	Oregon	Males	Control	64	1	56	8	0.125
Oregon, male, control diet	Oregon	Males	Control	60	1	56	4	0.0666667
Oregon, male, control diet	Oregon	Males	Control	90	1	90	0	0
Oregon, male, control diet	Oregon	Males	Control	77	1	77	0	0
Oregon, male, control diet	Oregon	Males	Control	62	1	62	0	0
Oregon, male, control diet	Oregon	Males	Control	61	1	60	1	0.0163934
Oregon, male, control diet	Oregon	Males	Control	90	1	89	1	0.0111111
Oregon, male, control diet	Oregon	Males	Control	90	1	88	2	0.0222222
Oregon, male, control diet	Oregon	Males	Control	82	1	79	3	0.0365854
Oregon, male, control diet	Oregon	Males	Control	73	1	73	0	0
Oregon, male, control diet	Oregon	Males	Control	60	1	57	3	0.05
Oregon, male, control diet	Oregon	Males	Control	76	1	75	1	0.0131579
Oregon, male, control diet	Oregon	Males	Control	69	1	68	1	0.0144928
Oregon, male, control diet	Oregon	Males	Control	62	1	61	1	0.016129
Oregon, male, control diet	Oregon	Males	Control	62	1	62	0	0
Oregon, male, control diet	Oregon	Males	Control	82	1	82	0	0
Oregon, male, control diet	Oregon	Males	Control	75	1	75	0	0
Oregon, male, control diet	Oregon	Males	Control	61	1	61	0	0
Oregon, male, control diet	Oregon	Males	Control	61	1	61	0	0
Oregon, male, control diet	Oregon	Males	Control	60	1	56	4	0.0666667
Oregon, male, control diet	Oregon	Males	Control	88	1	88	0	0
Oregon, male, control diet	Oregon	Males	Control	86	1	81	5	0.0581395
Oregon, male, control diet	Oregon	Males	Control	85	1	81	4	0.0470588
Oregon, male, control diet	Oregon	Males	Control	76	1	75	1	0.0131579
Oregon, male, control diet	Oregon	Males	Control	89	1	85	4	0.0449438
Oregon, male, control diet	Oregon	Males	Control	83	1	81	2	0.0240964
Oregon, male, control diet	Oregon	Males	Control	62	1	58	4	0.0645161
Oregon, male, control diet	Oregon	Males	Control	71	1	71	0	0
Oregon, male, control diet	Oregon	Males	Control	71	1	71	0	0
Oregon, male, control diet	Oregon	Males	Control	87	1	85	2	0.0229885
Oregon, male, control diet	Oregon	Males	Control	71	1	71	0	0
Oregon, male, control diet	Oregon	Males	Control	66	1	62	4	0.0606061
Oregon, male, control diet	Oregon	Males	Control	84	1	83	1	0.0119048
Oregon, male, control diet	Oregon	Males	Control	61	1	61	0	0
Oregon, male, control diet	Oregon	Males	Control	62	1	61	1	0.016129
Oregon, male, control diet	Oregon	Males	Control	61	1	60	1	0.0163934
Oregon, male, control diet	Oregon	Males	Control	85	1	82	3	0.0352941
Oregon, male, control diet	Oregon	Males	Control	76	1	76	0	0
Oregon, male, control diet	Oregon	Males	Control	62	1	61	1	0.016129
Oregon, male, control diet	Oregon	Males	Control	90	1	88	2	0.0222222
Oregon, male, control diet	Oregon	Males	Control	77	1	77	0	0
Oregon, male, control diet	Oregon	Males	Control	60	1	60	0	0
Oregon, male, control diet	Oregon	Males	Control	60	1	60	0	0
Oregon, male, control diet	Oregon	Males	Control	90	1	90	0	0
Oregon, male, control diet	Oregon	Males	Control	77	1	76	1	0.012987
Oregon, male, control diet	Oregon	Males	Control	85	1	82	3	0.0352941
Oregon, male, control diet	Oregon	Males	Control	62	1	62	0	0
Oregon, male, control diet	Oregon	Males	Control	76	1	74	2	0.0263158
Oregon, male, control diet	Oregon	Males	Control	69	1	69	0	0
Oregon, male, control diet	Oregon	Males	Control	69	1	69	0	0
Oregon, male, control diet	Oregon	Males	Control	63	1	63	0	0
Oregon, male, control diet	Oregon	Males	Control	62	1	62	0	0
Oregon, male, control diet	Oregon	Males	Control	60	1	59	1	0.0166667
Oregon, male, control diet	Oregon	Males	Control	60	1	59	1	0.0166667
Oregon, male, control diet	Oregon	Males	Control	86	1	84	2	0.0232558
Oregon, male, control diet	Oregon	Males	Control	85	1	84	1	0.0117647
Oregon, male, control diet	Oregon	Males	Control	77	1	76	1	0.012987
Oregon, male, control diet	Oregon	Males	Control	68	1	67	1	0.0147059
Oregon, male, control diet	Oregon	Males	Control	74	1	74	0	0
Oregon, male, control diet	Oregon	Males	Control	73	1	73	0	0
Oregon, male, control diet	Oregon	Males	Control	68	1	68	0	0
Oregon, male, control diet	Oregon	Males	Control	76	1	76	0	0
Oregon, male, control diet	Oregon	Males	Control	63	1	63	0	0
Oregon, male, control diet	Oregon	Males	Control	83	1	83	0	0
Oregon, male, control diet	Oregon	Males	Control	81	1	81	0	0
Oregon, male, control diet	Oregon	Males	Control	85	1	85	0	0
Oregon, male, control diet	Oregon	Males	Control	73	1	73	0	0
Oregon, male, control diet	Oregon	Males	Control	65	1	65	0	0
Oregon, male, control diet	Oregon	Males	Control	81	1	81	0	0
Oregon, male, control diet	Oregon	Males	Control	71	1	71	0	0
Oregon, male, control diet	Oregon	Males	Control	71	1	71	0	0
Oregon, male, control diet	Oregon	Males	Control	63	1	63	0	0
Oregon, male, control diet	Oregon	Males	Control	79	1	79	0	0
Oregon, male, control diet	Oregon	Males	Control	71	1	71	0	0
Oregon, male, control diet	Oregon	Males	Control	66	1	66	0	0
Oregon, male, control diet	Oregon	Males	Control	80	1	80	0	0
Oregon, male, control diet	Oregon	Males	Control	66	1	66	0	0
Oregon, male, control diet	Oregon	Males	Control	82	1	82	0	0
Oregon, male, control diet	Oregon	Males	Control	76	1	76	0	0
Oregon, male, control diet	Oregon	Males	Control	62	1	62	0	0
Oregon, male, control diet	Oregon	Males	Control	86	1	86	0	0
Oregon, male, control diet	Oregon	Males	Control	61	1	61	0	0
Oregon, male, control diet	Oregon	Males	Control	21	0	21	0	0
Oregon, male, control diet	Oregon	Males	Control	25	0	25	0	0
Oregon, male, control diet	Oregon	Males	Control	38	0	38	0	0
Oregon, male, control diet	Oregon	Males	Control	64	0	64	0	0
Oregon, male, control diet	Oregon	Males	Control	52	0	52	0	0
Oregon, male, control diet	Oregon	Males	Control	78	0	78	0	0
Oregon, male, control diet	Oregon	Males	Control	26	0	26	0	0
Oregon, male, control diet	Oregon	Males	Control	42	0	42	0	0
Oregon, male, control diet	Oregon	Males	Control	39	0	39	0	0
Oregon, male, control diet	Oregon	Males	Control	54	0	54	0	0
Oregon, male, control diet	Oregon	Males	Control	52	0	52	0	0
Oregon, male, control diet	Oregon	Males	Control	59	0	59	0	0
Oregon, male, control diet	Oregon	Males	Control	58	0	58	0	0
Oregon, male, control diet	Oregon	Males	Control	58	0	58	0	0
Oregon, male, control diet	Oregon	Males	Control	49	0	49	0	0
Oregon, male, control diet + superfood	Oregon	Males	Control + superfood	100	1	96	4	0.04
Oregon, male, control diet + superfood	Oregon	Males	Control + superfood	93	1	92	1	0.0107527
Oregon, male, control diet + superfood	Oregon	Males	Control + superfood	107	1	107	0	0
Oregon, male, control diet + superfood	Oregon	Males	Control + superfood	64	1	64	0	0
Oregon, male, control diet + superfood	Oregon	Males	Control + superfood	97	1	96	1	0.0103093
Oregon, male, control diet + superfood	Oregon	Males	Control + superfood	96	1	95	1	0.0104167
Oregon, male, control diet + superfood	Oregon	Males	Control + superfood	90	1	89	1	0.0111111
Oregon, male, control diet + superfood	Oregon	Males	Control + superfood	81	1	80	1	0.0123457
Oregon, male, control diet + superfood	Oregon	Males	Control + superfood	96	1	95	1	0.0104167
Oregon, male, control diet + superfood	Oregon	Males	Control + superfood	96	1	95	1	0.0104167
Oregon, male, control diet + superfood	Oregon	Males	Control + superfood	90	1	87	3	0.0333333
Oregon, male, control diet + superfood	Oregon	Males	Control + superfood	81	1	81	0	0
Oregon, male, control diet + superfood	Oregon	Males	Control + superfood	81	1	78	3	0.037037
Oregon, male, control diet + superfood	Oregon	Males	Control + superfood	90	1	90	0	0
Oregon, male, control diet + superfood	Oregon	Males	Control + superfood	89	1	89	0	0
Oregon, male, control diet + superfood	Oregon	Males	Control + superfood	75	1	75	0	0
Oregon, male, control diet + superfood	Oregon	Males	Control + superfood	106	1	103	3	0.0283019
Oregon, male, control diet + superfood	Oregon	Males	Control + superfood	100	1	96	4	0.04
Oregon, male, control diet + superfood	Oregon	Males	Control + superfood	106	1	103	3	0.0283019
Oregon, male, control diet + superfood	Oregon	Males	Control + superfood	104	1	102	2	0.0192308
Oregon, male, control diet + superfood	Oregon	Males	Control + superfood	82	1	80	2	0.0243902
Oregon, male, control diet + superfood	Oregon	Males	Control + superfood	89	1	89	0	0
Oregon, male, control diet + superfood	Oregon	Males	Control + superfood	65	1	65	0	0
Oregon, male, control diet + superfood	Oregon	Males	Control + superfood	90	1	90	0	0
Oregon, male, control diet + superfood	Oregon	Males	Control + superfood	89	1	83	6	0.0674157
Oregon, male, control diet + superfood	Oregon	Males	Control + superfood	103	1	103	0	0
Oregon, male, control diet + superfood	Oregon	Males	Control + superfood	68	1	66	2	0.0294118
Oregon, male, control diet + superfood	Oregon	Males	Control + superfood	97	1	96	1	0.0103093
Oregon, male, control diet + superfood	Oregon	Males	Control + superfood	90	1	89	1	0.0111111
Oregon, male, control diet + superfood	Oregon	Males	Control + superfood	107	1	106	1	0.00934579
Oregon, male, control diet + superfood	Oregon	Males	Control + superfood	104	1	103	1	0.00961539
Oregon, male, control diet + superfood	Oregon	Males	Control + superfood	96	1	93	3	0.03125
Oregon, male, control diet + superfood	Oregon	Males	Control + superfood	82	1	80	2	0.0243902
Oregon, male, control diet + superfood	Oregon	Males	Control + superfood	72	1	72	0	0
Oregon, male, control diet + superfood	Oregon	Males	Control + superfood	90	1	90	0	0
Oregon, male, control diet + superfood	Oregon	Males	Control + superfood	86	1	86	0	0
Oregon, male, control diet + superfood	Oregon	Males	Control + superfood	79	1	79	0	0
Oregon, male, control diet + superfood	Oregon	Males	Control + superfood	107	1	105	2	0.0186916
Oregon, male, control diet + superfood	Oregon	Males	Control + superfood	68	1	66	2	0.0294118
Oregon, male, control diet + superfood	Oregon	Males	Control + superfood	96	1	94	2	0.0208333
Oregon, male, control diet + superfood	Oregon	Males	Control + superfood	71	1	71	0	0
Oregon, male, control diet + superfood	Oregon	Males	Control + superfood	62	1	62	0	0
Oregon, male, control diet + superfood	Oregon	Males	Control + superfood	86	1	86	0	0
Oregon, male, control diet + superfood	Oregon	Males	Control + superfood	105	1	98	7	0.0666667
Oregon, male, control diet + superfood	Oregon	Males	Control + superfood	83	1	82	1	0.0120482
Oregon, male, control diet + superfood	Oregon	Males	Control + superfood	82	1	82	0	0
Oregon, male, control diet + superfood	Oregon	Males	Control + superfood	90	1	88	2	0.0222222
Oregon, male, control diet + superfood	Oregon	Males	Control + superfood	86	1	84	2	0.0232558
Oregon, male, control diet + superfood	Oregon	Males	Control + superfood	69	1	68	1	0.0144928
Oregon, male, control diet + superfood	Oregon	Males	Control + superfood	73	1	73	0	0
Oregon, male, control diet + superfood	Oregon	Males	Control + superfood	82	1	79	3	0.0365854
Oregon, male, control diet + superfood	Oregon	Males	Control + superfood	105	1	103	2	0.0190476
Oregon, male, control diet + superfood	Oregon	Males	Control + superfood	85	1	85	0	0
Oregon, male, control diet + superfood	Oregon	Males	Control + superfood	84	1	83	1	0.0119048
Oregon, male, control diet + superfood	Oregon	Males	Control + superfood	96	1	95	1	0.0104167
Oregon, male, control diet + superfood	Oregon	Males	Control + superfood	86	1	86	0	0
Oregon, male, control diet + superfood	Oregon	Males	Control + superfood	86	1	84	2	0.0232558
Oregon, male, control diet + superfood	Oregon	Males	Control + superfood	72	1	71	1	0.0138889
Oregon, male, control diet + superfood	Oregon	Males	Control + superfood	71	1	69	2	0.028169
Oregon, male, control diet + superfood	Oregon	Males	Control + superfood	105	1	105	0	0
Oregon, male, control diet + superfood	Oregon	Males	Control + superfood	96	1	96	0	0
Oregon, male, control diet + superfood	Oregon	Males	Control + superfood	89	1	89	0	0
Oregon, male, control diet + superfood	Oregon	Males	Control + superfood	61	1	61	0	0
Oregon, male, control diet + superfood	Oregon	Males	Control + superfood	67	1	66	1	0.0149254
Oregon, male, control diet + superfood	Oregon	Males	Control + superfood	101	1	97	4	0.039604
Oregon, male, control diet + superfood	Oregon	Males	Control + superfood	90	1	90	0	0
Oregon, male, control diet + superfood	Oregon	Males	Control + superfood	82	1	79	3	0.0365854
Oregon, male, control diet + superfood	Oregon	Males	Control + superfood	88	1	84	4	0.0454545
Oregon, male, control diet + superfood	Oregon	Males	Control + superfood	84	1	84	0	0
Oregon, male, control diet + superfood	Oregon	Males	Control + superfood	106	1	104	2	0.0188679
Oregon, male, control diet + superfood	Oregon	Males	Control + superfood	82	1	81	1	0.0121951
Oregon, male, control diet + superfood	Oregon	Males	Control + superfood	81	1	81	0	0
Oregon, male, control diet + superfood	Oregon	Males	Control + superfood	108	1	103	5	0.0462963
Oregon, male, control diet + superfood	Oregon	Males	Control + superfood	88	1	87	1	0.0113636
Oregon, male, control diet + superfood	Oregon	Males	Control + superfood	71	1	70	1	0.0140845
Oregon, male, control diet + superfood	Oregon	Males	Control + superfood	106	1	105	1	0.00943396
Oregon, male, control diet + superfood	Oregon	Males	Control + superfood	103	1	100	3	0.0291262
Oregon, male, control diet + superfood	Oregon	Males	Control + superfood	97	1	97	0	0
Oregon, male, control diet + superfood	Oregon	Males	Control + superfood	97	1	97	0	0
Oregon, male, control diet + superfood	Oregon	Males	Control + superfood	90	1	89	1	0.0111111
Oregon, male, control diet + superfood	Oregon	Males	Control + superfood	80	1	78	2	0.025
Oregon, male, control diet + superfood	Oregon	Males	Control + superfood	73	1	73	0	0
Oregon, male, control diet + superfood	Oregon	Males	Control + superfood	82	1	82	0	0
Oregon, male, control diet + superfood	Oregon	Males	Control + superfood	82	1	82	0	0
Oregon, male, control diet + superfood	Oregon	Males	Control + superfood	79	1	79	0	0
Oregon, male, control diet + superfood	Oregon	Males	Control + superfood	96	1	96	0	0
Oregon, male, control diet + superfood	Oregon	Males	Control + superfood	75	1	75	0	0
Oregon, male, control diet + superfood	Oregon	Males	Control + superfood	106	1	106	0	0
Oregon, male, control diet + superfood	Oregon	Males	Control + superfood	104	1	104	0	0
Oregon, male, control diet + superfood	Oregon	Males	Control + superfood	103	1	103	0	0
Oregon, male, control diet + superfood	Oregon	Males	Control + superfood	39	1	39	0	0
Oregon, male, control diet + superfood	Oregon	Males	Control + superfood	56	1	56	0	0
Oregon, male, control diet + superfood	Oregon	Males	Control + superfood	58	1	58	0	0
Oregon, male, control diet + superfood	Oregon	Males	Control + superfood	46	1	46	0	0
Oregon, male, control diet + superfood	Oregon	Males	Control + superfood	55	1	55	0	0
Oregon, male, control diet + superfood	Oregon	Males	Control + superfood	57	1	57	0	0
Oregon, male, control diet + superfood	Oregon	Males	Control + superfood	52	1	52	0	0
Oregon, male, control diet + superfood	Oregon	Males	Control + superfood	59	1	59	0	0
Oregon, male, control diet + superfood	Oregon	Males	Control + superfood	59	1	59	0	0
Oregon, male, control diet + superfood	Oregon	Males	Control + superfood	56	1	56	0	0
Oregon, male, control diet + superfood	Oregon	Males	Control + superfood	57	1	57	0	0
Oregon, male, control diet + superfood	Oregon	Males	Control + superfood	12	0	12	0	0
Oregon, male, control diet + superfood	Oregon	Males	Control + superfood	16	0	16	0	0
Oregon, male, control diet + superfood	Oregon	Males	Control + superfood	55	0	55	0	0
Oregon, male, control diet + superfood	Oregon	Males	Control + superfood	34	0	34	0	0
Oregon, male, control diet + superfood	Oregon	Males	Control + superfood	29	0	29	0	0
Oregon, male, control diet + superfood	Oregon	Males	Control + superfood	73	0	73	0	0
Oregon, male, control diet + superfood	Oregon	Males	Control + superfood	48	0	48	0	0
Oregon, male, control diet + superfood	Oregon	Males	Control + superfood	59	0	59	0	0
Oregon, male, control diet + superfood	Oregon	Males	Control + superfood	30	0	30	0	0
Oregon, male, control diet + curcumin	Oregon	Males	Control + curcumin	98	1	90	8	0.0816327
Oregon, male, control diet + curcumin	Oregon	Males	Control + curcumin	89	1	88	1	0.011236
Oregon, male, control diet + curcumin	Oregon	Males	Control + curcumin	89	1	82	7	0.0786517
Oregon, male, control diet + curcumin	Oregon	Males	Control + curcumin	75	1	72	3	0.04
Oregon, male, control diet + curcumin	Oregon	Males	Control + curcumin	70	1	70	0	0
Oregon, male, control diet + curcumin	Oregon	Males	Control + curcumin	90	1	86	4	0.0444444
Oregon, male, control diet + curcumin	Oregon	Males	Control + curcumin	82	1	82	0	0
Oregon, male, control diet + curcumin	Oregon	Males	Control + curcumin	105	1	103	2	0.0190476
Oregon, male, control diet + curcumin	Oregon	Males	Control + curcumin	105	1	97	8	0.0761905
Oregon, male, control diet + curcumin	Oregon	Males	Control + curcumin	63	1	63	0	0
Oregon, male, control diet + curcumin	Oregon	Males	Control + curcumin	101	1	98	3	0.029703
Oregon, male, control diet + curcumin	Oregon	Males	Control + curcumin	97	1	93	4	0.0412371
Oregon, male, control diet + curcumin	Oregon	Males	Control + curcumin	96	1	93	3	0.03125
Oregon, male, control diet + curcumin	Oregon	Males	Control + curcumin	89	1	86	3	0.0337079
Oregon, male, control diet + curcumin	Oregon	Males	Control + curcumin	90	1	89	1	0.0111111
Oregon, male, control diet + curcumin	Oregon	Males	Control + curcumin	81	1	81	0	0
Oregon, male, control diet + curcumin	Oregon	Males	Control + curcumin	81	1	80	1	0.0123457
Oregon, male, control diet + curcumin	Oregon	Males	Control + curcumin	75	1	75	0	0
Oregon, male, control diet + curcumin	Oregon	Males	Control + curcumin	90	1	89	1	0.0111111
Oregon, male, control diet + curcumin	Oregon	Males	Control + curcumin	89	1	86	3	0.0337079
Oregon, male, control diet + curcumin	Oregon	Males	Control + curcumin	81	1	78	3	0.037037
Oregon, male, control diet + curcumin	Oregon	Males	Control + curcumin	86	1	83	3	0.0348837
Oregon, male, control diet + curcumin	Oregon	Males	Control + curcumin	91	1	91	0	0
Oregon, male, control diet + curcumin	Oregon	Males	Control + curcumin	71	1	71	0	0
Oregon, male, control diet + curcumin	Oregon	Males	Control + curcumin	106	1	104	2	0.0188679
Oregon, male, control diet + curcumin	Oregon	Males	Control + curcumin	93	1	87	6	0.0645161
Oregon, male, control diet + curcumin	Oregon	Males	Control + curcumin	87	1	86	1	0.0114943
Oregon, male, control diet + curcumin	Oregon	Males	Control + curcumin	69	1	69	0	0
Oregon, male, control diet + curcumin	Oregon	Males	Control + curcumin	69	1	69	0	0
Oregon, male, control diet + curcumin	Oregon	Males	Control + curcumin	93	1	92	1	0.0107527
Oregon, male, control diet + curcumin	Oregon	Males	Control + curcumin	93	1	92	1	0.0107527
Oregon, male, control diet + curcumin	Oregon	Males	Control + curcumin	88	1	87	1	0.0113636
Oregon, male, control diet + curcumin	Oregon	Males	Control + curcumin	82	1	79	3	0.0365854
Oregon, male, control diet + curcumin	Oregon	Males	Control + curcumin	69	1	68	1	0.0144928
Oregon, male, control diet + curcumin	Oregon	Males	Control + curcumin	105	1	103	2	0.0190476
Oregon, male, control diet + curcumin	Oregon	Males	Control + curcumin	97	1	96	1	0.0103093
Oregon, male, control diet + curcumin	Oregon	Males	Control + curcumin	89	1	82	7	0.0786517
Oregon, male, control diet + curcumin	Oregon	Males	Control + curcumin	85	1	81	4	0.0470588
Oregon, male, control diet + curcumin	Oregon	Males	Control + curcumin	82	1	78	4	0.0487805
Oregon, male, control diet + curcumin	Oregon	Males	Control + curcumin	87	1	86	1	0.0114943
Oregon, male, control diet + curcumin	Oregon	Males	Control + curcumin	87	1	87	0	0
Oregon, male, control diet + curcumin	Oregon	Males	Control + curcumin	75	1	75	0	0
Oregon, male, control diet + curcumin	Oregon	Males	Control + curcumin	87	1	87	0	0
Oregon, male, control diet + curcumin	Oregon	Males	Control + curcumin	87	1	86	1	0.0114943
Oregon, male, control diet + curcumin	Oregon	Males	Control + curcumin	87	1	86	1	0.0114943
Oregon, male, control diet + curcumin	Oregon	Males	Control + curcumin	82	1	81	1	0.0121951
Oregon, male, control diet + curcumin	Oregon	Males	Control + curcumin	82	1	78	4	0.0487805
Oregon, male, control diet + curcumin	Oregon	Males	Control + curcumin	75	1	75	0	0
Oregon, male, control diet + curcumin	Oregon	Males	Control + curcumin	82	1	82	0	0
Oregon, male, control diet + curcumin	Oregon	Males	Control + curcumin	112	1	110	2	0.0178571
Oregon, male, control diet + curcumin	Oregon	Males	Control + curcumin	103	1	100	3	0.0291262
Oregon, male, control diet + curcumin	Oregon	Males	Control + curcumin	96	1	96	0	0
Oregon, male, control diet + curcumin	Oregon	Males	Control + curcumin	86	1	86	0	0
Oregon, male, control diet + curcumin	Oregon	Males	Control + curcumin	86	1	86	0	0
Oregon, male, control diet + curcumin	Oregon	Males	Control + curcumin	68	1	68	0	0
Oregon, male, control diet + curcumin	Oregon	Males	Control + curcumin	66	1	64	2	0.030303
Oregon, male, control diet + curcumin	Oregon	Males	Control + curcumin	126	1	126	0	0
Oregon, male, control diet + curcumin	Oregon	Males	Control + curcumin	127	1	127	0	0
Oregon, male, control diet + curcumin	Oregon	Males	Control + curcumin	96	1	94	2	0.0208333
Oregon, male, control diet + curcumin	Oregon	Males	Control + curcumin	90	1	87	3	0.0333333
Oregon, male, control diet + curcumin	Oregon	Males	Control + curcumin	81	1	78	3	0.037037
Oregon, male, control diet + curcumin	Oregon	Males	Control + curcumin	69	1	69	0	0
Oregon, male, control diet + curcumin	Oregon	Males	Control + curcumin	92	1	83	9	0.0978261
Oregon, male, control diet + curcumin	Oregon	Males	Control + curcumin	75	1	75	0	0
Oregon, male, control diet + curcumin	Oregon	Males	Control + curcumin	71	1	70	1	0.0140845
Oregon, male, control diet + curcumin	Oregon	Males	Control + curcumin	68	1	67	1	0.0147059
Oregon, male, control diet + curcumin	Oregon	Males	Control + curcumin	67	1	65	2	0.0298507
Oregon, male, control diet + curcumin	Oregon	Males	Control + curcumin	67	1	63	4	0.0597015
Oregon, male, control diet + curcumin	Oregon	Males	Control + curcumin	90	1	90	0	0
Oregon, male, control diet + curcumin	Oregon	Males	Control + curcumin	84	1	83	1	0.0119048
Oregon, male, control diet + curcumin	Oregon	Males	Control + curcumin	81	1	81	0	0
Oregon, male, control diet + curcumin	Oregon	Males	Control + curcumin	81	1	81	0	0
Oregon, male, control diet + curcumin	Oregon	Males	Control + curcumin	44	1	44	0	0
Oregon, male, control diet + curcumin	Oregon	Males	Control + curcumin	53	1	53	0	0
Oregon, male, control diet + curcumin	Oregon	Males	Control + curcumin	59	1	59	0	0
Oregon, male, control diet + curcumin	Oregon	Males	Control + curcumin	58	1	58	0	0
Oregon, male, control diet + curcumin	Oregon	Males	Control + curcumin	52	1	52	0	0
Oregon, male, control diet + curcumin	Oregon	Males	Control + curcumin	59	1	59	0	0
Oregon, male, control diet + curcumin	Oregon	Males	Control + curcumin	55	1	55	0	0
Oregon, male, control diet + curcumin	Oregon	Males	Control + curcumin	23	0	23	0	0
Oregon, male, control diet + curcumin	Oregon	Males	Control + curcumin	44	0	44	0	0
Oregon, male, control diet + curcumin	Oregon	Males	Control + curcumin	79	0	79	0	0
Oregon, male, control diet + curcumin	Oregon	Males	Control + curcumin	54	0	54	0	0
Oregon, male, control diet + curcumin	Oregon	Males	Control + curcumin	72	0	72	0	0
Oregon, male, control diet + curcumin	Oregon	Males	Control + curcumin	67	0	67	0	0
Oregon, male, control diet + curcumin	Oregon	Males	Control + curcumin	63	0	63	0	0
Oregon, male, control diet + curcumin	Oregon	Males	Control + curcumin	36	0	36	0	0
Oregon, male, high carb diet	Oregon	Males	High carb	97	1	95	2	0.0206186
Oregon, male, high carb diet	Oregon	Males	High carb	94	1	92	2	0.0212766
Oregon, male, high carb diet	Oregon	Males	High carb	92	1	92	0	0
Oregon, male, high carb diet	Oregon	Males	High carb	83	1	83	0	0
Oregon, male, high carb diet	Oregon	Males	High carb	81	1	81	0	0
Oregon, male, high carb diet	Oregon	Males	High carb	75	1	75	0	0
Oregon, male, high carb diet	Oregon	Males	High carb	75	1	75	0	0
Oregon, male, high carb diet	Oregon	Males	High carb	101	1	101	0	0
Oregon, male, high carb diet	Oregon	Males	High carb	94	1	94	0	0
Oregon, male, high carb diet	Oregon	Males	High carb	94	1	94	0	0
Oregon, male, high carb diet	Oregon	Males	High carb	93	1	92	1	0.0107527
Oregon, male, high carb diet	Oregon	Males	High carb	89	1	89	0	0
Oregon, male, high carb diet	Oregon	Males	High carb	61	1	61	0	0
Oregon, male, high carb diet	Oregon	Males	High carb	92	1	92	0	0
Oregon, male, high carb diet	Oregon	Males	High carb	96	1	94	2	0.0208333
Oregon, male, high carb diet	Oregon	Males	High carb	94	1	92	2	0.0212766
Oregon, male, high carb diet	Oregon	Males	High carb	92	1	92	0	0
Oregon, male, high carb diet	Oregon	Males	High carb	89	1	89	0	0
Oregon, male, high carb diet	Oregon	Males	High carb	86	1	83	3	0.0348837
Oregon, male, high carb diet	Oregon	Males	High carb	80	1	80	0	0
Oregon, male, high carb diet	Oregon	Males	High carb	75	1	75	0	0
Oregon, male, high carb diet	Oregon	Males	High carb	76	1	76	0	0
Oregon, male, high carb diet	Oregon	Males	High carb	49	1	49	0	0
Oregon, male, high carb diet	Oregon	Males	High carb	91	1	90	1	0.010989
Oregon, male, high carb diet	Oregon	Males	High carb	94	1	92	2	0.0212766
Oregon, male, high carb diet	Oregon	Males	High carb	89	1	88	1	0.011236
Oregon, male, high carb diet	Oregon	Males	High carb	88	1	88	0	0
Oregon, male, high carb diet	Oregon	Males	High carb	87	1	86	1	0.0114943
Oregon, male, high carb diet	Oregon	Males	High carb	86	1	83	3	0.0348837
Oregon, male, high carb diet	Oregon	Males	High carb	83	1	83	0	0
Oregon, male, high carb diet	Oregon	Males	High carb	75	1	75	0	0
Oregon, male, high carb diet	Oregon	Males	High carb	75	1	75	0	0
Oregon, male, high carb diet	Oregon	Males	High carb	75	1	75	0	0
Oregon, male, high carb diet	Oregon	Males	High carb	71	1	71	0	0
Oregon, male, high carb diet	Oregon	Males	High carb	97	1	94	3	0.0309278
Oregon, male, high carb diet	Oregon	Males	High carb	90	1	88	2	0.0222222
Oregon, male, high carb diet	Oregon	Males	High carb	86	1	86	0	0
Oregon, male, high carb diet	Oregon	Males	High carb	85	1	85	0	0
Oregon, male, high carb diet	Oregon	Males	High carb	80	1	80	0	0
Oregon, male, high carb diet	Oregon	Males	High carb	75	1	71	4	0.0533333
Oregon, male, high carb diet	Oregon	Males	High carb	75	1	75	0	0
Oregon, male, high carb diet	Oregon	Males	High carb	75	1	75	0	0
Oregon, male, high carb diet	Oregon	Males	High carb	91	1	91	0	0
Oregon, male, high carb diet	Oregon	Males	High carb	92	1	91	1	0.0108696
Oregon, male, high carb diet	Oregon	Males	High carb	94	1	94	0	0
Oregon, male, high carb diet	Oregon	Males	High carb	94	1	92	2	0.0212766
Oregon, male, high carb diet	Oregon	Males	High carb	90	1	87	3	0.0333333
Oregon, male, high carb diet	Oregon	Males	High carb	78	1	78	0	0
Oregon, male, high carb diet	Oregon	Males	High carb	75	1	74	1	0.0133333
Oregon, male, high carb diet	Oregon	Males	High carb	75	1	75	0	0
Oregon, male, high carb diet	Oregon	Males	High carb	75	1	75	0	0
Oregon, male, high carb diet	Oregon	Males	High carb	67	1	67	0	0
Oregon, male, high carb diet	Oregon	Males	High carb	60	1	59	1	0.0166667
Oregon, male, high carb diet	Oregon	Males	High carb	91	1	89	2	0.021978
Oregon, male, high carb diet	Oregon	Males	High carb	94	1	94	0	0
Oregon, male, high carb diet	Oregon	Males	High carb	94	1	93	1	0.0106383
Oregon, male, high carb diet	Oregon	Males	High carb	89	1	89	0	0
Oregon, male, high carb diet	Oregon	Males	High carb	88	1	86	2	0.0227273
Oregon, male, high carb diet	Oregon	Males	High carb	88	1	87	1	0.0113636
Oregon, male, high carb diet	Oregon	Males	High carb	79	1	78	1	0.0126582
Oregon, male, high carb diet	Oregon	Males	High carb	75	1	75	0	0
Oregon, male, high carb diet	Oregon	Males	High carb	72	1	72	0	0
Oregon, male, high carb diet	Oregon	Males	High carb	48	1	48	0	0
Oregon, male, high carb diet	Oregon	Males	High carb	91	1	90	1	0.010989
Oregon, male, high carb diet	Oregon	Males	High carb	47	1	47	0	0
Oregon, male, high carb diet	Oregon	Males	High carb	88	1	88	0	0
Oregon, male, high carb diet	Oregon	Males	High carb	89	1	89	0	0
Oregon, male, high carb diet	Oregon	Males	High carb	90	1	90	0	0
Oregon, male, high carb diet	Oregon	Males	High carb	87	1	87	0	0
Oregon, male, high carb diet	Oregon	Males	High carb	79	1	79	0	0
Oregon, male, high carb diet	Oregon	Males	High carb	91	1	91	0	0
Oregon, male, high carb diet	Oregon	Males	High carb	92	1	92	0	0
Oregon, male, high carb diet	Oregon	Males	High carb	97	1	95	2	0.0206186
Oregon, male, high carb diet	Oregon	Males	High carb	96	1	93	3	0.03125
Oregon, male, high carb diet	Oregon	Males	High carb	95	1	94	1	0.0105263
Oregon, male, high carb diet	Oregon	Males	High carb	94	1	92	2	0.0212766
Oregon, male, high carb diet	Oregon	Males	High carb	94	1	92	2	0.0212766
Oregon, male, high carb diet	Oregon	Males	High carb	89	1	89	0	0
Oregon, male, high carb diet	Oregon	Males	High carb	89	1	89	0	0
Oregon, male, high carb diet	Oregon	Males	High carb	88	1	87	1	0.0113636
Oregon, male, high carb diet	Oregon	Males	High carb	75	1	75	0	0
Oregon, male, high carb diet	Oregon	Males	High carb	91	1	90	1	0.010989
Oregon, male, high carb diet	Oregon	Males	High carb	97	1	97	0	0
Oregon, male, high carb diet	Oregon	Males	High carb	89	1	88	1	0.011236
Oregon, male, high carb diet	Oregon	Males	High carb	88	1	88	0	0
Oregon, male, high carb diet	Oregon	Males	High carb	86	1	86	0	0
Oregon, male, high carb diet	Oregon	Males	High carb	75	1	75	0	0
Oregon, male, high carb diet	Oregon	Males	High carb	90	1	90	0	0
Oregon, male, high carb diet	Oregon	Males	High carb	90	1	90	0	0
Oregon, male, high carb diet	Oregon	Males	High carb	91	1	91	0	0
Oregon, male, high carb diet	Oregon	Males	High carb	91	1	91	0	0
Oregon, male, high carb diet	Oregon	Males	High carb	54	1	54	0	0
Oregon, male, high carb diet	Oregon	Males	High carb	62	1	62	0	0
Oregon, male, high carb diet	Oregon	Males	High carb	49	1	49	0	0
Oregon, male, high carb diet	Oregon	Males	High carb	71	1	71	0	0
Oregon, male, high carb diet	Oregon	Males	High carb	38	1	38	0	0
Oregon, male, high carb diet	Oregon	Males	High carb	69	1	69	0	0
Oregon, male, high carb diet	Oregon	Males	High carb	72	1	72	0	0
Oregon, male, high carb diet	Oregon	Males	High carb	29	1	29	0	0
Oregon, male, high carb diet	Oregon	Males	High carb	57	1	57	0	0
Oregon, male, high carb diet	Oregon	Males	High carb	92	1	92	0	0
Oregon, male, high carb diet	Oregon	Males	High carb	88	1	88	0	0
Oregon, male, high carb diet	Oregon	Males	High carb	26	0	26	0	0
Oregon, male, high carb diet	Oregon	Males	High carb	33	0	33	0	0
Oregon, male, high carb diet	Oregon	Males	High carb	42	0	42	0	0
Oregon, male, high carb diet	Oregon	Males	High carb	64	0	64	0	0
Oregon, male, high carb diet	Oregon	Males	High carb	67	0	67	0	0
Oregon, male, high carb diet	Oregon	Males	High carb	72	0	72	0	0
Oregon, male, high carb diet	Oregon	Males	High carb	56	0	56	0	0
Oregon, male, high carb diet	Oregon	Males	High carb	81	0	81	0	0
Oregon, male, high carb diet	Oregon	Males	High carb	47	0	47	0	0
Oregon, male, high carb diet	Oregon	Males	High carb	63	0	63	0	0
Oregon, male, high carb diet	Oregon	Males	High carb	52	0	52	0	0
Oregon, male, high carb diet + superfood	Oregon	Males	High carb + superfood	87	1	87	0	0
Oregon, male, high carb diet + superfood	Oregon	Males	High carb + superfood	95	1	94	1	0.0105263
Oregon, male, high carb diet + superfood	Oregon	Males	High carb + superfood	94	1	94	0	0
Oregon, male, high carb diet + superfood	Oregon	Males	High carb + superfood	92	1	91	1	0.0108696
Oregon, male, high carb diet + superfood	Oregon	Males	High carb + superfood	88	1	87	1	0.0113636
Oregon, male, high carb diet + superfood	Oregon	Males	High carb + superfood	73	1	72	1	0.0136986
Oregon, male, high carb diet + superfood	Oregon	Males	High carb + superfood	98	1	95	3	0.0306122
Oregon, male, high carb diet + superfood	Oregon	Males	High carb + superfood	92	1	91	1	0.0108696
Oregon, male, high carb diet + superfood	Oregon	Males	High carb + superfood	91	1	91	0	0
Oregon, male, high carb diet + superfood	Oregon	Males	High carb + superfood	89	1	88	1	0.011236
Oregon, male, high carb diet + superfood	Oregon	Males	High carb + superfood	89	1	87	2	0.0224719
Oregon, male, high carb diet + superfood	Oregon	Males	High carb + superfood	89	1	89	0	0
Oregon, male, high carb diet + superfood	Oregon	Males	High carb + superfood	79	1	77	2	0.0253165
Oregon, male, high carb diet + superfood	Oregon	Males	High carb + superfood	79	1	78	1	0.0126582
Oregon, male, high carb diet + superfood	Oregon	Males	High carb + superfood	92	1	92	0	0
Oregon, male, high carb diet + superfood	Oregon	Males	High carb + superfood	92	1	89	3	0.0326087
Oregon, male, high carb diet + superfood	Oregon	Males	High carb + superfood	91	1	91	0	0
Oregon, male, high carb diet + superfood	Oregon	Males	High carb + superfood	87	1	86	1	0.0114943
Oregon, male, high carb diet + superfood	Oregon	Males	High carb + superfood	87	1	86	1	0.0114943
Oregon, male, high carb diet + superfood	Oregon	Males	High carb + superfood	87	1	86	1	0.0114943
Oregon, male, high carb diet + superfood	Oregon	Males	High carb + superfood	79	1	79	0	0
Oregon, male, high carb diet + superfood	Oregon	Males	High carb + superfood	76	1	76	0	0
Oregon, male, high carb diet + superfood	Oregon	Males	High carb + superfood	73	1	71	2	0.0273973
Oregon, male, high carb diet + superfood	Oregon	Males	High carb + superfood	95	1	94	1	0.0105263
Oregon, male, high carb diet + superfood	Oregon	Males	High carb + superfood	92	1	92	0	0
Oregon, male, high carb diet + superfood	Oregon	Males	High carb + superfood	92	1	91	1	0.0108696
Oregon, male, high carb diet + superfood	Oregon	Males	High carb + superfood	91	1	91	0	0
Oregon, male, high carb diet + superfood	Oregon	Males	High carb + superfood	91	1	91	0	0
Oregon, male, high carb diet + superfood	Oregon	Males	High carb + superfood	92	1	92	0	0
Oregon, male, high carb diet + superfood	Oregon	Males	High carb + superfood	89	1	89	0	0
Oregon, male, high carb diet + superfood	Oregon	Males	High carb + superfood	87	1	86	1	0.0114943
Oregon, male, high carb diet + superfood	Oregon	Males	High carb + superfood	85	1	85	0	0
Oregon, male, high carb diet + superfood	Oregon	Males	High carb + superfood	71	1	70	1	0.0140845
Oregon, male, high carb diet + superfood	Oregon	Males	High carb + superfood	95	1	94	1	0.0105263
Oregon, male, high carb diet + superfood	Oregon	Males	High carb + superfood	92	1	92	0	0
Oregon, male, high carb diet + superfood	Oregon	Males	High carb + superfood	91	1	91	0	0
Oregon, male, high carb diet + superfood	Oregon	Males	High carb + superfood	90	1	88	2	0.0222222
Oregon, male, high carb diet + superfood	Oregon	Males	High carb + superfood	85	1	85	0	0
Oregon, male, high carb diet + superfood	Oregon	Males	High carb + superfood	79	1	78	1	0.0126582
Oregon, male, high carb diet + superfood	Oregon	Males	High carb + superfood	76	1	76	0	0
Oregon, male, high carb diet + superfood	Oregon	Males	High carb + superfood	76	1	76	0	0
Oregon, male, high carb diet + superfood	Oregon	Males	High carb + superfood	92	1	91	1	0.0108696
Oregon, male, high carb diet + superfood	Oregon	Males	High carb + superfood	92	1	92	0	0
Oregon, male, high carb diet + superfood	Oregon	Males	High carb + superfood	91	1	91	0	0
Oregon, male, high carb diet + superfood	Oregon	Males	High carb + superfood	80	1	79	1	0.0125
Oregon, male, high carb diet + superfood	Oregon	Males	High carb + superfood	76	1	76	0	0
Oregon, male, high carb diet + superfood	Oregon	Males	High carb + superfood	76	1	76	0	0
Oregon, male, high carb diet + superfood	Oregon	Males	High carb + superfood	73	1	73	0	0
Oregon, male, high carb diet + superfood	Oregon	Males	High carb + superfood	58	1	56	2	0.0344828
Oregon, male, high carb diet + superfood	Oregon	Males	High carb + superfood	58	1	58	0	0
Oregon, male, high carb diet + superfood	Oregon	Males	High carb + superfood	95	1	93	2	0.0210526
Oregon, male, high carb diet + superfood	Oregon	Males	High carb + superfood	92	1	92	0	0
Oregon, male, high carb diet + superfood	Oregon	Males	High carb + superfood	92	1	92	0	0
Oregon, male, high carb diet + superfood	Oregon	Males	High carb + superfood	91	1	91	0	0
Oregon, male, high carb diet + superfood	Oregon	Males	High carb + superfood	91	1	89	2	0.021978
Oregon, male, high carb diet + superfood	Oregon	Males	High carb + superfood	90	1	89	1	0.0111111
Oregon, male, high carb diet + superfood	Oregon	Males	High carb + superfood	89	1	89	0	0
Oregon, male, high carb diet + superfood	Oregon	Males	High carb + superfood	81	1	81	0	0
Oregon, male, high carb diet + superfood	Oregon	Males	High carb + superfood	81	1	81	0	0
Oregon, male, high carb diet + superfood	Oregon	Males	High carb + superfood	76	1	76	0	0
Oregon, male, high carb diet + superfood	Oregon	Males	High carb + superfood	87	1	87	0	0
Oregon, male, high carb diet + superfood	Oregon	Males	High carb + superfood	94	1	91	3	0.0319149
Oregon, male, high carb diet + superfood	Oregon	Males	High carb + superfood	91	1	91	0	0
Oregon, male, high carb diet + superfood	Oregon	Males	High carb + superfood	91	1	91	0	0
Oregon, male, high carb diet + superfood	Oregon	Males	High carb + superfood	91	1	91	0	0
Oregon, male, high carb diet + superfood	Oregon	Males	High carb + superfood	91	1	91	0	0
Oregon, male, high carb diet + superfood	Oregon	Males	High carb + superfood	90	1	89	1	0.0111111
Oregon, male, high carb diet + superfood	Oregon	Males	High carb + superfood	89	1	89	0	0
Oregon, male, high carb diet + superfood	Oregon	Males	High carb + superfood	88	1	87	1	0.0113636
Oregon, male, high carb diet + superfood	Oregon	Males	High carb + superfood	91	1	89	2	0.021978
Oregon, male, high carb diet + superfood	Oregon	Males	High carb + superfood	82	1	82	0	0
Oregon, male, high carb diet + superfood	Oregon	Males	High carb + superfood	81	1	81	0	0
Oregon, male, high carb diet + superfood	Oregon	Males	High carb + superfood	81	1	81	0	0
Oregon, male, high carb diet + superfood	Oregon	Males	High carb + superfood	79	1	78	1	0.0126582
Oregon, male, high carb diet + superfood	Oregon	Males	High carb + superfood	79	1	78	1	0.0126582
Oregon, male, high carb diet + superfood	Oregon	Males	High carb + superfood	79	1	79	0	0
Oregon, male, high carb diet + superfood	Oregon	Males	High carb + superfood	69	1	68	1	0.0144928
Oregon, male, high carb diet + superfood	Oregon	Males	High carb + superfood	32	1	32	0	0
Oregon, male, high carb diet + superfood	Oregon	Males	High carb + superfood	42	1	42	0	0
Oregon, male, high carb diet + superfood	Oregon	Males	High carb + superfood	58	1	58	0	0
Oregon, male, high carb diet + superfood	Oregon	Males	High carb + superfood	51	1	51	0	0
Oregon, male, high carb diet + superfood	Oregon	Males	High carb + superfood	47	1	47	0	0
Oregon, male, high carb diet + superfood	Oregon	Males	High carb + superfood	56	1	56	0	0
Oregon, male, high carb diet + superfood	Oregon	Males	High carb + superfood	59	1	59	0	0
Oregon, male, high carb diet + superfood	Oregon	Males	High carb + superfood	54	1	54	0	0
Oregon, male, high carb diet + superfood	Oregon	Males	High carb + superfood	49	1	49	0	0
Oregon, male, high carb diet + superfood	Oregon	Males	High carb + superfood	55	1	55	0	0
Oregon, male, high carb diet + superfood	Oregon	Males	High carb + superfood	25	0	25	0	0
Oregon, male, high carb diet + superfood	Oregon	Males	High carb + superfood	38	0	38	0	0
Oregon, male, high carb diet + superfood	Oregon	Males	High carb + superfood	32	0	32	0	0
Oregon, male, high carb diet + superfood	Oregon	Males	High carb + superfood	54	0	54	0	0
Oregon, male, high carb diet + superfood	Oregon	Males	High carb + superfood	78	0	78	0	0
Oregon, male, high carb diet + superfood	Oregon	Males	High carb + superfood	69	0	69	0	0
Oregon, male, high carb diet + superfood	Oregon	Males	High carb + superfood	84	0	84	0	0
Oregon, male, high carb diet + superfood	Oregon	Males	High carb + superfood	91	0	91	0	0
Oregon, male, high carb diet + superfood	Oregon	Males	High carb + superfood	29	0	29	0	0
Oregon, male, high carb diet + superfood	Oregon	Males	High carb + superfood	53	0	53	0	0
Oregon, male, high carb diet + superfood	Oregon	Males	High carb + superfood	67	0	67	0	0
Oregon, male, high carb diet + superfood	Oregon	Males	High carb + superfood	81	0	81	0	0
Oregon, male, high carb diet + curcumin	Oregon	Males	High carb + curcumin	94	1	94	0	0
Oregon, male, high carb diet + curcumin	Oregon	Males	High carb + curcumin	94	1	94	0	0
Oregon, male, high carb diet + curcumin	Oregon	Males	High carb + curcumin	90	1	90	0	0
Oregon, male, high carb diet + curcumin	Oregon	Males	High carb + curcumin	85	1	84	1	0.0117647
Oregon, male, high carb diet + curcumin	Oregon	Males	High carb + curcumin	85	1	83	2	0.0235294
Oregon, male, high carb diet + curcumin	Oregon	Males	High carb + curcumin	85	1	85	0	0
Oregon, male, high carb diet + curcumin	Oregon	Males	High carb + curcumin	73	1	73	0	0
Oregon, male, high carb diet + curcumin	Oregon	Males	High carb + curcumin	74	1	73	1	0.0135135
Oregon, male, high carb diet + curcumin	Oregon	Males	High carb + curcumin	73	1	73	0	0
Oregon, male, high carb diet + curcumin	Oregon	Males	High carb + curcumin	70	1	70	0	0
Oregon, male, high carb diet + curcumin	Oregon	Males	High carb + curcumin	94	1	94	0	0
Oregon, male, high carb diet + curcumin	Oregon	Males	High carb + curcumin	86	1	86	0	0
Oregon, male, high carb diet + curcumin	Oregon	Males	High carb + curcumin	86	1	83	3	0.0348837
Oregon, male, high carb diet + curcumin	Oregon	Males	High carb + curcumin	85	1	85	0	0
Oregon, male, high carb diet + curcumin	Oregon	Males	High carb + curcumin	80	1	79	1	0.0125
Oregon, male, high carb diet + curcumin	Oregon	Males	High carb + curcumin	78	1	78	0	0
Oregon, male, high carb diet + curcumin	Oregon	Males	High carb + curcumin	70	1	69	1	0.0142857
Oregon, male, high carb diet + curcumin	Oregon	Males	High carb + curcumin	62	1	62	0	0
Oregon, male, high carb diet + curcumin	Oregon	Males	High carb + curcumin	73	1	73	0	0
Oregon, male, high carb diet + curcumin	Oregon	Males	High carb + curcumin	92	1	87	5	0.0543478
Oregon, male, high carb diet + curcumin	Oregon	Males	High carb + curcumin	92	1	92	0	0
Oregon, male, high carb diet + curcumin	Oregon	Males	High carb + curcumin	90	1	87	3	0.0333333
Oregon, male, high carb diet + curcumin	Oregon	Males	High carb + curcumin	87	1	84	3	0.0344828
Oregon, male, high carb diet + curcumin	Oregon	Males	High carb + curcumin	87	1	87	0	0
Oregon, male, high carb diet + curcumin	Oregon	Males	High carb + curcumin	85	1	85	0	0
Oregon, male, high carb diet + curcumin	Oregon	Males	High carb + curcumin	85	1	84	1	0.0117647
Oregon, male, high carb diet + curcumin	Oregon	Males	High carb + curcumin	83	1	82	1	0.0120482
Oregon, male, high carb diet + curcumin	Oregon	Males	High carb + curcumin	73	1	71	2	0.0273973
Oregon, male, high carb diet + curcumin	Oregon	Males	High carb + curcumin	92	1	92	0	0
Oregon, male, high carb diet + curcumin	Oregon	Males	High carb + curcumin	92	1	90	2	0.0217391
Oregon, male, high carb diet + curcumin	Oregon	Males	High carb + curcumin	91	1	90	1	0.010989
Oregon, male, high carb diet + curcumin	Oregon	Males	High carb + curcumin	87	1	85	2	0.0229885
Oregon, male, high carb diet + curcumin	Oregon	Males	High carb + curcumin	79	1	79	0	0
Oregon, male, high carb diet + curcumin	Oregon	Males	High carb + curcumin	80	1	79	1	0.0125
Oregon, male, high carb diet + curcumin	Oregon	Males	High carb + curcumin	77	1	73	4	0.0519481
Oregon, male, high carb diet + curcumin	Oregon	Males	High carb + curcumin	68	1	67	1	0.0147059
Oregon, male, high carb diet + curcumin	Oregon	Males	High carb + curcumin	61	1	61	0	0
Oregon, male, high carb diet + curcumin	Oregon	Males	High carb + curcumin	101	1	99	2	0.019802
Oregon, male, high carb diet + curcumin	Oregon	Males	High carb + curcumin	95	1	93	2	0.0210526
Oregon, male, high carb diet + curcumin	Oregon	Males	High carb + curcumin	95	1	95	0	0
Oregon, male, high carb diet + curcumin	Oregon	Males	High carb + curcumin	92	1	91	1	0.0108696
Oregon, male, high carb diet + curcumin	Oregon	Males	High carb + curcumin	88	1	88	0	0
Oregon, male, high carb diet + curcumin	Oregon	Males	High carb + curcumin	80	1	79	1	0.0125
Oregon, male, high carb diet + curcumin	Oregon	Males	High carb + curcumin	70	1	70	0	0
Oregon, male, high carb diet + curcumin	Oregon	Males	High carb + curcumin	94	1	94	0	0
Oregon, male, high carb diet + curcumin	Oregon	Males	High carb + curcumin	94	1	93	1	0.0106383
Oregon, male, high carb diet + curcumin	Oregon	Males	High carb + curcumin	92	1	91	1	0.0108696
Oregon, male, high carb diet + curcumin	Oregon	Males	High carb + curcumin	92	1	90	2	0.0217391
Oregon, male, high carb diet + curcumin	Oregon	Males	High carb + curcumin	80	1	79	1	0.0125
Oregon, male, high carb diet + curcumin	Oregon	Males	High carb + curcumin	76	1	76	0	0
Oregon, male, high carb diet + curcumin	Oregon	Males	High carb + curcumin	101	1	101	0	0
Oregon, male, high carb diet + curcumin	Oregon	Males	High carb + curcumin	95	1	94	1	0.0105263
Oregon, male, high carb diet + curcumin	Oregon	Males	High carb + curcumin	95	1	93	2	0.0210526
Oregon, male, high carb diet + curcumin	Oregon	Males	High carb + curcumin	92	1	92	0	0
Oregon, male, high carb diet + curcumin	Oregon	Males	High carb + curcumin	92	1	91	1	0.0108696
Oregon, male, high carb diet + curcumin	Oregon	Males	High carb + curcumin	89	1	89	0	0
Oregon, male, high carb diet + curcumin	Oregon	Males	High carb + curcumin	81	1	81	0	0
Oregon, male, high carb diet + curcumin	Oregon	Males	High carb + curcumin	73	1	69	4	0.0547945
Oregon, male, high carb diet + curcumin	Oregon	Males	High carb + curcumin	67	1	67	0	0
Oregon, male, high carb diet + curcumin	Oregon	Males	High carb + curcumin	99	1	98	1	0.010101
Oregon, male, high carb diet + curcumin	Oregon	Males	High carb + curcumin	92	1	91	1	0.0108696
Oregon, male, high carb diet + curcumin	Oregon	Males	High carb + curcumin	76	1	76	0	0
Oregon, male, high carb diet + curcumin	Oregon	Males	High carb + curcumin	76	1	74	2	0.0263158
Oregon, male, high carb diet + curcumin	Oregon	Males	High carb + curcumin	73	1	73	0	0
Oregon, male, high carb diet + curcumin	Oregon	Males	High carb + curcumin	73	1	73	0	0
Oregon, male, high carb diet + curcumin	Oregon	Males	High carb + curcumin	64	1	64	0	0
Oregon, male, high carb diet + curcumin	Oregon	Males	High carb + curcumin	90	1	89	1	0.0111111
Oregon, male, high carb diet + curcumin	Oregon	Males	High carb + curcumin	85	1	83	2	0.0235294
Oregon, male, high carb diet + curcumin	Oregon	Males	High carb + curcumin	79	1	78	1	0.0126582
Oregon, male, high carb diet + curcumin	Oregon	Males	High carb + curcumin	76	1	76	0	0
Oregon, male, high carb diet + curcumin	Oregon	Males	High carb + curcumin	65	1	65	0	0
Oregon, male, high carb diet + curcumin	Oregon	Males	High carb + curcumin	79	1	77	2	0.0253165
Oregon, male, high carb diet + curcumin	Oregon	Males	High carb + curcumin	78	1	78	0	0
Oregon, male, high carb diet + curcumin	Oregon	Males	High carb + curcumin	75	1	75	0	0
Oregon, male, high carb diet + curcumin	Oregon	Males	High carb + curcumin	78	1	78	0	0
Oregon, male, high carb diet + curcumin	Oregon	Males	High carb + curcumin	92	1	88	4	0.0434783
Oregon, male, high carb diet + curcumin	Oregon	Males	High carb + curcumin	89	1	88	1	0.011236
Oregon, male, high carb diet + curcumin	Oregon	Males	High carb + curcumin	87	1	85	2	0.0229885
Oregon, male, high carb diet + curcumin	Oregon	Males	High carb + curcumin	85	1	83	2	0.0235294
Oregon, male, high carb diet + curcumin	Oregon	Males	High carb + curcumin	83	1	83	0	0
Oregon, male, high carb diet + curcumin	Oregon	Males	High carb + curcumin	76	1	76	0	0
Oregon, male, high carb diet + curcumin	Oregon	Males	High carb + curcumin	76	1	74	2	0.0263158
Oregon, male, high carb diet + curcumin	Oregon	Males	High carb + curcumin	77	1	77	0	0
Oregon, male, high carb diet + curcumin	Oregon	Males	High carb + curcumin	76	1	76	0	0
Oregon, male, high carb diet + curcumin	Oregon	Males	High carb + curcumin	73	1	71	2	0.0273973
Oregon, male, high carb diet + curcumin	Oregon	Males	High carb + curcumin	88	1	85	3	0.0340909
Oregon, male, high carb diet + curcumin	Oregon	Males	High carb + curcumin	88	1	88	0	0
Oregon, male, high carb diet + curcumin	Oregon	Males	High carb + curcumin	85	1	82	3	0.0352941
Oregon, male, high carb diet + curcumin	Oregon	Males	High carb + curcumin	53	1	53	0	0
Oregon, male, high carb diet + curcumin	Oregon	Males	High carb + curcumin	58	1	58	0	0
Oregon, male, high carb diet + curcumin	Oregon	Males	High carb + curcumin	37	1	37	0	0
Oregon, male, high carb diet + curcumin	Oregon	Males	High carb + curcumin	54	1	54	0	0
Oregon, male, high carb diet + curcumin	Oregon	Males	High carb + curcumin	57	1	57	0	0
Oregon, male, high carb diet + curcumin	Oregon	Males	High carb + curcumin	50	1	50	0	0
Oregon, male, high carb diet + curcumin	Oregon	Males	High carb + curcumin	46	1	46	0	0
Oregon, male, high carb diet + curcumin	Oregon	Males	High carb + curcumin	58	1	58	0	0
Oregon, male, high carb diet + curcumin	Oregon	Males	High carb + curcumin	64	1	64	0	0
Oregon, male, high carb diet + curcumin	Oregon	Males	High carb + curcumin	71	0	71	0	0
Oregon, male, high carb diet + curcumin	Oregon	Males	High carb + curcumin	54	0	54	0	0
Oregon, male, high carb diet + curcumin	Oregon	Males	High carb + curcumin	89	0	89	0	0
Oregon, male, high carb diet + curcumin	Oregon	Males	High carb + curcumin	38	0	38	0	0
Oregon, male, high carb diet + curcumin	Oregon	Males	High carb + curcumin	73	0	73	0	0
Oregon, male, high carb diet + curcumin	Oregon	Males	High carb + curcumin	76	0	76	0	0
Oregon, male, high carb diet + curcumin	Oregon	Males	High carb + curcumin	61	0	61	0	0
Lausanne, female, control diet	Lausanne	Females	Control	63	1	58	5	0.0793651
Lausanne, female, control diet	Lausanne	Females	Control	48	1	48	0	0
Lausanne, female, control diet	Lausanne	Females	Control	37	1	32	5	0.135135
Lausanne, female, control diet	Lausanne	Females	Control	28	1	26	2	0.0714286
Lausanne, female, control diet	Lausanne	Females	Control	34	1	34	0	0
Lausanne, female, control diet	Lausanne	Females	Control	31	1	31	0	0
Lausanne, female, control diet	Lausanne	Females	Control	41	1	40	1	0.0243902
Lausanne, female, control diet	Lausanne	Females	Control	23	1	22	1	0.0434783
Lausanne, female, control diet	Lausanne	Females	Control	34	1	33	1	0.0294118
Lausanne, female, control diet	Lausanne	Females	Control	26	1	25	1	0.0384615
Lausanne, female, control diet	Lausanne	Females	Control	45	1	39	6	0.133333
Lausanne, female, control diet	Lausanne	Females	Control	44	1	43	1	0.0227273
Lausanne, female, control diet	Lausanne	Females	Control	28	1	27	1	0.0357143
Lausanne, female, control diet	Lausanne	Females	Control	35	1	32	3	0.0857143
Lausanne, female, control diet	Lausanne	Females	Control	44	1	44	0	0
Lausanne, female, control diet	Lausanne	Females	Control	31	1	25	6	0.193548
Lausanne, female, control diet	Lausanne	Females	Control	32	1	32	0	0
Lausanne, female, control diet	Lausanne	Females	Control	30	1	28	2	0.0666667
Lausanne, female, control diet	Lausanne	Females	Control	22	1	20	2	0.0909091
Lausanne, female, control diet	Lausanne	Females	Control	32	1	31	1	0.03125
Lausanne, female, control diet	Lausanne	Females	Control	35	1	34	1	0.0285714
Lausanne, female, control diet	Lausanne	Females	Control	43	1	43	0	0
Lausanne, female, control diet	Lausanne	Females	Control	29	1	23	6	0.206897
Lausanne, female, control diet	Lausanne	Females	Control	25	1	23	2	0.08
Lausanne, female, control diet	Lausanne	Females	Control	30	1	28	2	0.0666667
Lausanne, female, control diet	Lausanne	Females	Control	36	1	36	0	0
Lausanne, female, control diet	Lausanne	Females	Control	32	1	32	0	0
Lausanne, female, control diet	Lausanne	Females	Control	27	1	25	2	0.0740741
Lausanne, female, control diet	Lausanne	Females	Control	58	1	58	0	0
Lausanne, female, control diet	Lausanne	Females	Control	50	1	43	7	0.14
Lausanne, female, control diet	Lausanne	Females	Control	34	1	34	0	0
Lausanne, female, control diet	Lausanne	Females	Control	34	1	34	0	0
Lausanne, female, control diet	Lausanne	Females	Control	28	1	28	0	0
Lausanne, female, control diet	Lausanne	Females	Control	26	1	26	0	0
Lausanne, female, control diet	Lausanne	Females	Control	44	1	43	1	0.0227273
Lausanne, female, control diet	Lausanne	Females	Control	41	1	40	1	0.0243902
Lausanne, female, control diet	Lausanne	Females	Control	32	1	31	1	0.03125
Lausanne, female, control diet	Lausanne	Females	Control	35	1	30	5	0.142857
Lausanne, female, control diet	Lausanne	Females	Control	23	1	20	3	0.130435
Lausanne, female, control diet	Lausanne	Females	Control	35	1	32	3	0.0857143
Lausanne, female, control diet	Lausanne	Females	Control	24	1	22	2	0.0833333
Lausanne, female, control diet	Lausanne	Females	Control	59	1	55	4	0.0677966
Lausanne, female, control diet	Lausanne	Females	Control	32	1	32	0	0
Lausanne, female, control diet	Lausanne	Females	Control	37	1	33	4	0.108108
Lausanne, female, control diet	Lausanne	Females	Control	28	1	27	1	0.0357143
Lausanne, female, control diet	Lausanne	Females	Control	35	1	32	3	0.0857143
Lausanne, female, control diet	Lausanne	Females	Control	32	1	32	0	0
Lausanne, female, control diet	Lausanne	Females	Control	40	1	39	1	0.025
Lausanne, female, control diet	Lausanne	Females	Control	23	1	22	1	0.0434783
Lausanne, female, control diet	Lausanne	Females	Control	24	1	22	2	0.0833333
Lausanne, female, control diet	Lausanne	Females	Control	28	1	28	0	0
Lausanne, female, control diet	Lausanne	Females	Control	32	1	32	0	0
Lausanne, female, control diet	Lausanne	Females	Control	46	1	42	4	0.0869565
Lausanne, female, control diet	Lausanne	Females	Control	39	1	32	7	0.179487
Lausanne, female, control diet	Lausanne	Females	Control	31	1	30	1	0.0322581
Lausanne, female, control diet	Lausanne	Females	Control	31	1	31	0	0
Lausanne, female, control diet	Lausanne	Females	Control	44	1	42	2	0.0454545
Lausanne, female, control diet	Lausanne	Females	Control	31	1	31	0	0
Lausanne, female, control diet	Lausanne	Females	Control	36	1	36	0	0
Lausanne, female, control diet	Lausanne	Females	Control	30	1	28	2	0.0666667
Lausanne, female, control diet	Lausanne	Females	Control	41	1	40	1	0.0243902
Lausanne, female, control diet	Lausanne	Females	Control	35	1	35	0	0
Lausanne, female, control diet	Lausanne	Females	Control	41	1	40	1	0.0243902
Lausanne, female, control diet	Lausanne	Females	Control	43	1	43	0	0
Lausanne, female, control diet	Lausanne	Females	Control	49	1	49	0	0
Lausanne, female, control diet	Lausanne	Females	Control	31	1	25	6	0.193548
Lausanne, female, control diet	Lausanne	Females	Control	28	1	26	2	0.0714286
Lausanne, female, control diet	Lausanne	Females	Control	30	1	28	2	0.0666667
Lausanne, female, control diet	Lausanne	Females	Control	33	1	30	3	0.0909091
Lausanne, female, control diet	Lausanne	Females	Control	29	1	27	2	0.0689655
Lausanne, female, control diet	Lausanne	Females	Control	27	1	25	2	0.0740741
Lausanne, female, control diet	Lausanne	Females	Control	47	1	47	0	0
Lausanne, female, control diet	Lausanne	Females	Control	50	1	43	7	0.14
Lausanne, female, control diet	Lausanne	Females	Control	34	1	33	1	0.0294118
Lausanne, female, control diet	Lausanne	Females	Control	37	1	37	0	0
Lausanne, female, control diet	Lausanne	Females	Control	41	1	40	1	0.0243902
Lausanne, female, control diet	Lausanne	Females	Control	26	1	26	0	0
Lausanne, female, control diet	Lausanne	Females	Control	44	1	44	0	0
Lausanne, female, control diet	Lausanne	Females	Control	32	1	31	1	0.03125
Lausanne, female, control diet	Lausanne	Females	Control	34	1	32	2	0.0588235
Lausanne, female, control diet	Lausanne	Females	Control	31	1	31	0	0
Lausanne, female, control diet	Lausanne	Females	Control	45	1	43	2	0.0444444
Lausanne, female, control diet	Lausanne	Females	Control	31	1	30	1	0.0322581
Lausanne, female, control diet	Lausanne	Females	Control	16	0	16	0	0
Lausanne, female, control diet	Lausanne	Females	Control	8	0	8	0	0
Lausanne, female, control diet	Lausanne	Females	Control	14	0	14	0	0
Lausanne, female, control diet	Lausanne	Females	Control	28	0	28	0	0
Lausanne, female, control diet	Lausanne	Females	Control	31	0	31	0	0
Lausanne, female, control diet	Lausanne	Females	Control	25	0	25	0	0
Lausanne, female, control diet	Lausanne	Females	Control	42	0	42	0	0
Lausanne, female, control diet	Lausanne	Females	Control	15	0	15	0	0
Lausanne, female, control diet	Lausanne	Females	Control	24	0	24	0	0
Lausanne, female, control diet	Lausanne	Females	Control	51	0	51	0	0
Lausanne, male, control diet	Lausanne	Males	Control	35	1	34	1	0.0285714
Lausanne, male, control diet	Lausanne	Males	Control	65	1	65	0	0
Lausanne, male, control diet	Lausanne	Males	Control	52	1	51	1	0.0192308
Lausanne, male, control diet	Lausanne	Males	Control	40	1	40	0	0
Lausanne, male, control diet	Lausanne	Males	Control	63	1	61	2	0.031746
Lausanne, male, control diet	Lausanne	Males	Control	63	1	62	1	0.015873
Lausanne, male, control diet	Lausanne	Males	Control	56	1	56	0	0
Lausanne, male, control diet	Lausanne	Males	Control	65	1	59	6	0.0923077
Lausanne, male, control diet	Lausanne	Males	Control	57	1	56	1	0.0175439
Lausanne, male, control diet	Lausanne	Males	Control	40	1	40	0	0
Lausanne, male, control diet	Lausanne	Males	Control	42	1	42	0	0
Lausanne, male, control diet	Lausanne	Males	Control	40	1	40	0	0
Lausanne, male, control diet	Lausanne	Males	Control	63	1	63	0	0
Lausanne, male, control diet	Lausanne	Males	Control	51	1	50	1	0.0196078
Lausanne, male, control diet	Lausanne	Males	Control	56	1	55	1	0.0178571
Lausanne, male, control diet	Lausanne	Males	Control	55	1	53	2	0.0363636
Lausanne, male, control diet	Lausanne	Males	Control	40	1	40	0	0
Lausanne, male, control diet	Lausanne	Males	Control	43	1	41	2	0.0465116
Lausanne, male, control diet	Lausanne	Males	Control	40	1	39	1	0.025
Lausanne, male, control diet	Lausanne	Males	Control	40	1	38	2	0.05
Lausanne, male, control diet	Lausanne	Males	Control	37	1	36	1	0.027027
Lausanne, male, control diet	Lausanne	Males	Control	43	1	41	2	0.0465116
Lausanne, male, control diet	Lausanne	Males	Control	50	1	49	1	0.02
Lausanne, male, control diet	Lausanne	Males	Control	38	1	38	0	0
Lausanne, male, control diet	Lausanne	Males	Control	58	1	56	2	0.0344828
Lausanne, male, control diet	Lausanne	Males	Control	63	1	62	1	0.015873
Lausanne, male, control diet	Lausanne	Males	Control	56	1	56	0	0
Lausanne, male, control diet	Lausanne	Males	Control	60	1	60	0	0
Lausanne, male, control diet	Lausanne	Males	Control	47	1	45	2	0.0425532
Lausanne, male, control diet	Lausanne	Males	Control	46	1	46	0	0
Lausanne, male, control diet	Lausanne	Males	Control	66	1	63	3	0.0454545
Lausanne, male, control diet	Lausanne	Males	Control	39	1	39	0	0
Lausanne, male, control diet	Lausanne	Males	Control	42	1	41	1	0.0238095
Lausanne, male, control diet	Lausanne	Males	Control	51	1	51	0	0
Lausanne, male, control diet	Lausanne	Males	Control	56	1	55	1	0.0178571
Lausanne, male, control diet	Lausanne	Males	Control	61	1	57	4	0.0655738
Lausanne, male, control diet	Lausanne	Males	Control	40	1	40	0	0
Lausanne, male, control diet	Lausanne	Males	Control	63	1	61	2	0.031746
Lausanne, male, control diet	Lausanne	Males	Control	37	1	37	0	0
Lausanne, male, control diet	Lausanne	Males	Control	54	1	51	3	0.0555556
Lausanne, male, control diet	Lausanne	Males	Control	48	1	48	0	0
Lausanne, male, control diet	Lausanne	Males	Control	43	1	41	2	0.0465116
Lausanne, male, control diet	Lausanne	Males	Control	35	1	33	2	0.0571429
Lausanne, male, control diet	Lausanne	Males	Control	63	1	61	2	0.031746
Lausanne, male, control diet	Lausanne	Males	Control	52	1	51	1	0.0192308
Lausanne, male, control diet	Lausanne	Males	Control	39	1	36	3	0.0769231
Lausanne, male, control diet	Lausanne	Males	Control	54	1	52	2	0.037037
Lausanne, male, control diet	Lausanne	Males	Control	60	1	59	1	0.0166667
Lausanne, male, control diet	Lausanne	Males	Control	47	1	46	1	0.0212766
Lausanne, male, control diet	Lausanne	Males	Control	63	1	63	0	0
Lausanne, male, control diet	Lausanne	Males	Control	54	1	51	3	0.0555556
Lausanne, male, control diet	Lausanne	Males	Control	40	1	38	2	0.05
Lausanne, male, control diet	Lausanne	Males	Control	65	1	59	6	0.0923077
Lausanne, male, control diet	Lausanne	Males	Control	60	1	60	0	0
Lausanne, male, control diet	Lausanne	Males	Control	42	1	40	2	0.047619
Lausanne, male, control diet	Lausanne	Males	Control	52	1	52	0	0
Lausanne, male, control diet	Lausanne	Males	Control	56	1	55	1	0.0178571
Lausanne, male, control diet	Lausanne	Males	Control	62	1	57	5	0.0806452
Lausanne, male, control diet	Lausanne	Males	Control	46	1	45	1	0.0217391
Lausanne, male, control diet	Lausanne	Males	Control	57	1	56	1	0.0175439
Lausanne, male, control diet	Lausanne	Males	Control	40	1	38	2	0.05
Lausanne, male, control diet	Lausanne	Males	Control	51	1	48	3	0.0588235
Lausanne, male, control diet	Lausanne	Males	Control	43	1	41	2	0.0465116
Lausanne, male, control diet	Lausanne	Males	Control	41	1	41	0	0
Lausanne, male, control diet	Lausanne	Males	Control	60	1	60	0	0
Lausanne, male, control diet	Lausanne	Males	Control	65	1	61	4	0.0615385
Lausanne, male, control diet	Lausanne	Males	Control	48	1	46	2	0.0416667
Lausanne, male, control diet	Lausanne	Males	Control	62	1	62	0	0
Lausanne, male, control diet	Lausanne	Males	Control	49	1	49	0	0
Lausanne, male, control diet	Lausanne	Males	Control	42	1	38	4	0.0952381
Lausanne, male, control diet	Lausanne	Males	Control	51	1	50	1	0.0196078
Lausanne, male, control diet	Lausanne	Males	Control	56	1	55	1	0.0178571
Lausanne, male, control diet	Lausanne	Males	Control	64	1	57	7	0.109375
Lausanne, male, control diet	Lausanne	Males	Control	46	1	46	0	0
Lausanne, male, control diet	Lausanne	Males	Control	63	1	61	2	0.031746
Lausanne, male, control diet	Lausanne	Males	Control	39	1	36	3	0.0769231
Lausanne, male, control diet	Lausanne	Males	Control	57	1	54	3	0.0526316
Lausanne, male, control diet	Lausanne	Males	Control	45	1	45	0	0
Lausanne, male, control diet	Lausanne	Males	Control	59	1	59	0	0
Lausanne, male, control diet	Lausanne	Males	Control	56	1	54	2	0.0357143
Lausanne, male, control diet	Lausanne	Males	Control	63	1	61	2	0.031746
Lausanne, male, control diet	Lausanne	Males	Control	52	1	49	3	0.0576923
Lausanne, male, control diet	Lausanne	Males	Control	44	1	44	0	0
Lausanne, male, control diet	Lausanne	Males	Control	42	1	41	1	0.0238095
Lausanne, male, control diet	Lausanne	Males	Control	64	1	63	1	0.015625
Lausanne, male, control diet	Lausanne	Males	Control	38	1	34	4	0.105263
Lausanne, male, control diet	Lausanne	Males	Control	55	1	53	2	0.0363636
Lausanne, male, control diet	Lausanne	Males	Control	37	1	37	0	0
Lausanne, male, control diet	Lausanne	Males	Control	62	1	62	0	0
Lausanne, male, control diet	Lausanne	Males	Control	48	1	48	0	0
Lausanne, male, control diet	Lausanne	Males	Control	18	0	18	0	0
Lausanne, male, control diet	Lausanne	Males	Control	23	0	23	0	0
Lausanne, male, control diet	Lausanne	Males	Control	31	0	31	0	0
Lausanne, male, control diet	Lausanne	Males	Control	45	0	45	0	0
Lausanne, male, control diet	Lausanne	Males	Control	37	0	37	0	0
Lausanne, male, control diet	Lausanne	Males	Control	29	0	29	0	0
Lausanne, male, control diet	Lausanne	Males	Control	32	0	32	0	0
Lausanne, male, control diet	Lausanne	Males	Control	51	0	51	0	0

## Sheet: Curtsinger (fly)
Cohort (strain)	Lifespan (days)	Censor (1)	H-span (days)	G-span (days)	Relative G-span (proportion of life)
AUS	67	0	46	21	0.313433
AUS	63	0	49	14	0.222222
AUS	60	0	36	24	0.4
AUS	57	0	34	23	0.403509
AUS	52	0	30	22	0.423077
AUS	51	0	45	6	0.117647
AUS	51	0	44	7	0.137255
AUS	51	0	46	5	0.0980392
AUS	49	0	29	20	0.408163
AUS	49	0	36	13	0.265306
AUS	48	0	32	16	0.333333
AUS	48	0	32	16	0.333333
AUS	47	0	33	14	0.297872
AUS	47	0	32	15	0.319149
AUS	46	0	42	4	0.0869565
AUS	46	0	37	9	0.195652
AUS	45	0	31	14	0.311111
AUS	45	0	36	9	0.2
AUS	45	0	26	19	0.422222
AUS	45	0	36	9	0.2
AUS	44	0	37	7	0.159091
AUS	43	0	30	13	0.302326
AUS	43	0	34	9	0.209302
AUS	43	0	32	11	0.255814
AUS	43	0	37	6	0.139535
AUS	43	0	32	11	0.255814
AUS	42	0	27	15	0.357143
AUS	42	0	32	10	0.238095
AUS	42	0	36	6	0.142857
AUS	42	0	33	9	0.214286
AUS	42	0	23	19	0.452381
AUS	41	0	30	11	0.268293
AUS	41	0	36	5	0.121951
AUS	41	0	30	11	0.268293
AUS	41	0	22	19	0.463415
AUS	41	0	23	18	0.439024
AUS	40	0	33	7	0.175
AUS	40	0	31	9	0.225
AUS	40	0	33	7	0.175
AUS	40	0	32	8	0.2
AUS	39	0	32	7	0.179487
AUS	39	0	30	9	0.230769
AUS	39	0	31	8	0.205128
AUS	39	0	25	14	0.358974
AUS	39	0	18	21	0.538462
AUS	38	0	31	7	0.184211
AUS	38	0	34	4	0.105263
AUS	38	0	29	9	0.236842
AUS	38	0	30	8	0.210526
AUS	38	0	30	8	0.210526
AUS	38	0	12	26	0.684211
AUS	38	0	25	13	0.342105
AUS	37	0	17	20	0.540541
AUS	37	0	29	8	0.216216
AUS	37	0	30	7	0.189189
AUS	37	0	28	9	0.243243
AUS	37	0	29	8	0.216216
AUS	37	0	21	16	0.432432
AUS	36	0	36	0	0
AUS	36	0	31	5	0.138889
AUS	36	0	31	5	0.138889
AUS	36	0	21	15	0.416667
AUS	35	0	21	14	0.4
AUS	35	0	29	6	0.171429
AUS	35	0	27	8	0.228571
AUS	34	0	30	4	0.117647
AUS	34	0	25	9	0.264706
AUS	34	0	27	7	0.205882
AUS	34	0	29	5	0.147059
AUS	34	0	24	10	0.294118
AUS	34	0	22	12	0.352941
AUS	33	0	28	5	0.151515
AUS	33	0	26	7	0.212121
AUS	33	0	25	8	0.242424
AUS	33	0	26	7	0.212121
AUS	33	0	15	18	0.545455
AUS	32	0	21	11	0.34375
AUS	32	0	24	8	0.25
AUS	32	0	23	9	0.28125
AUS	31	0	18	13	0.419355
AUS	31	0	21	10	0.322581
AUS	30	0	18	12	0.4
AUS	30	0	9	21	0.7
AUS	30	0	25	5	0.166667
AUS	30	0	27	3	0.1
AUS	30	0	13	17	0.566667
AUS	30	0	22	8	0.266667
AUS	29	0	17	12	0.413793
AUS	29	0	17	12	0.413793
AUS	29	0	18	11	0.37931
AUS	29	0	18	11	0.37931
AUS	28	0	17	11	0.392857
AUS	27	0	16	11	0.407407
AUS	25	0	20	5	0.2
AUS	25	0	10	15	0.6
AUS	24	0	12	12	0.5
AUS	23	0	8	15	0.652174
AUS	21	0	19	2	0.0952381
AUS	20	0	7	13	0.65
AUS	18	0	7	11	0.611111
CO1	67	0	46	21	0.313433
CO1	64	0	41	23	0.359375
CO1	61	0	34	27	0.442623
CO1	61	0	33	28	0.459016
CO1	59	0	26	33	0.559322
CO1	57	0	37	20	0.350877
CO1	56	0	32	24	0.428571
CO1	56	0	29	27	0.482143
CO1	55	0	34	21	0.381818
CO1	55	0	32	23	0.418182
CO1	54	0	34	20	0.37037
CO1	54	0	20	34	0.62963
CO1	53	0	34	19	0.358491
CO1	53	0	27	26	0.490566
CO1	53	0	30	23	0.433962
CO1	52	0	31	21	0.403846
CO1	51	0	29	22	0.431373
CO1	51	0	38	13	0.254902
CO1	50	0	28	22	0.44
CO1	50	0	30	20	0.4
CO1	49	0	23	26	0.530612
CO1	49	0	28	21	0.428571
CO1	49	0	32	17	0.346939
CO1	49	0	26	23	0.469388
CO1	48	0	30	18	0.375
CO1	47	0	30	17	0.361702
CO1	47	0	20	27	0.574468
CO1	47	0	24	23	0.489362
CO1	47	0	28	19	0.404255
CO1	46	0	28	18	0.391304
CO1	46	0	27	19	0.413043
CO1	46	0	32	14	0.304348
CO1	45	0	31	14	0.311111
CO1	45	0	28	17	0.377778
CO1	45	0	19	26	0.577778
CO1	45	0	27	18	0.4
CO1	45	0	13	32	0.711111
CO1	44	0	27	17	0.386364
CO1	43	0	26	17	0.395349
CO1	43	0	15	28	0.651163
CO1	43	0	33	10	0.232558
CO1	43	0	29	14	0.325581
CO1	43	0	24	19	0.44186
CO1	43	0	24	19	0.44186
CO1	42	0	28	14	0.333333
CO1	42	0	27	15	0.357143
CO1	42	0	30	12	0.285714
CO1	42	0	22	20	0.47619
CO1	42	0	22	20	0.47619
CO1	42	0	32	10	0.238095
CO1	41	0	26	15	0.365854
CO1	40	0	24	16	0.4
CO1	40	0	18	22	0.55
CO1	40	0	24	16	0.4
CO1	40	0	25	15	0.375
CO1	40	0	27	13	0.325
CO1	40	0	29	11	0.275
CO1	40	0	23	17	0.425
CO1	39	0	23	16	0.410256
CO1	39	0	27	12	0.307692
CO1	38	0	30	8	0.210526
CO1	38	0	25	13	0.342105
CO1	38	0	28	10	0.263158
CO1	38	0	26	12	0.315789
CO1	37	0	22	15	0.405405
CO1	37	0	17	20	0.540541
CO1	37	0	22	15	0.405405
CO1	36	0	28	8	0.222222
CO1	36	0	26	10	0.277778
CO1	36	0	26	10	0.277778
CO1	36	0	19	17	0.472222
CO1	35	0	17	18	0.514286
CO1	35	0	24	11	0.314286
CO1	35	0	18	17	0.485714
CO1	34	0	23	11	0.323529
CO1	34	0	25	9	0.264706
CO1	33	0	22	11	0.333333
CO1	33	0	19	14	0.424242
CO1	32	0	23	9	0.28125
CO1	31	0	20	11	0.354839
CO1	31	0	19	12	0.387097
CO1	30	0	20	10	0.333333
CO1	30	0	16	14	0.466667
CO1	29	0	23	6	0.206897
CO1	29	0	19	10	0.344828
CO1	29	0	16	13	0.448276
CO1	28	0	23	5	0.178571
CO1	27	0	10	17	0.62963
CO1	27	0	13	14	0.518519
CO1	26	0	17	9	0.346154
CO1	25	0	18	7	0.28
CO1	24	0	16	8	0.333333
CO1	23	0	17	6	0.26087
CO1	21	0	15	6	0.285714
CO1	19	0	16	3	0.157895
CO1	18	0	14	4	0.222222
CO1	15	0	13	2	0.133333
CO1	15	0	15	0	0
CO1	15	0	15	0	0
CO1	15	0	15	0	0
CO2	72	0	29	43	0.597222
CO2	68	0	32	36	0.529412
CO2	66	0	32	34	0.515152
CO2	64	0	36	28	0.4375
CO2	64	0	32	32	0.5
CO2	63	0	25	38	0.603175
CO2	62	0	29	33	0.532258
CO2	61	0	37	24	0.393443
CO2	61	0	35	26	0.42623
CO2	60	0	38	22	0.366667
CO2	60	0	33	27	0.45
CO2	59	0	22	37	0.627119
CO2	59	0	40	19	0.322034
CO2	58	0	20	38	0.655172
CO2	58	0	29	29	0.5
CO2	57	0	30	27	0.473684
CO2	57	0	23	34	0.596491
CO2	56	0	30	26	0.464286
CO2	56	0	29	27	0.482143
CO2	56	0	27	29	0.517857
CO2	55	0	24	31	0.563636
CO2	54	0	28	26	0.481481
CO2	53	0	22	31	0.584906
CO2	53	0	29	24	0.45283
CO2	53	0	24	29	0.54717
CO2	52	0	28	24	0.461538
CO2	52	0	31	21	0.403846
CO2	52	0	29	23	0.442308
CO2	51	0	30	21	0.411765
CO2	51	0	24	27	0.529412
CO2	51	0	25	26	0.509804
CO2	50	0	22	28	0.56
CO2	49	0	35	14	0.285714
CO2	49	0	18	31	0.632653
CO2	49	0	21	28	0.571429
CO2	48	0	27	21	0.4375
CO2	48	0	27	21	0.4375
CO2	48	0	20	28	0.583333
CO2	48	0	21	27	0.5625
CO2	47	0	29	18	0.382979
CO2	47	0	27	20	0.425532
CO2	46	0	26	20	0.434783
CO2	46	0	19	27	0.586957
CO2	46	0	21	25	0.543478
CO2	46	0	18	28	0.608696
CO2	46	0	27	19	0.413043
CO2	46	0	24	22	0.478261
CO2	46	0	29	17	0.369565
CO2	45	0	26	19	0.422222
CO2	45	0	23	22	0.488889
CO2	44	0	17	27	0.613636
CO2	44	0	23	21	0.477273
CO2	44	0	29	15	0.340909
CO2	44	0	20	24	0.545455
CO2	43	0	23	20	0.465116
CO2	42	0	25	17	0.404762
CO2	41	0	24	17	0.414634
CO2	41	0	19	22	0.536585
CO2	41	0	24	17	0.414634
CO2	41	0	19	22	0.536585
CO2	41	0	23	18	0.439024
CO2	40	0	20	20	0.5
CO2	40	0	11	29	0.725
CO2	40	0	25	15	0.375
CO2	40	0	16	24	0.6
CO2	39	0	18	21	0.538462
CO2	39	0	20	19	0.487179
CO2	39	0	25	14	0.358974
CO2	39	0	25	14	0.358974
CO2	38	0	25	13	0.342105
CO2	38	0	25	13	0.342105
CO2	38	0	27	11	0.289474
CO2	38	0	20	18	0.473684
CO2	37	0	25	12	0.324324
CO2	37	0	16	21	0.567568
CO2	37	0	15	22	0.594595
CO2	36	0	13	23	0.638889
CO2	36	0	17	19	0.527778
CO2	35	0	21	14	0.4
CO2	34	0	20	14	0.411765
CO2	34	0	17	17	0.5
CO2	34	0	19	15	0.441176
CO2	34	0	16	18	0.529412
CO2	33	0	21	12	0.363636
CO2	33	0	15	18	0.545455
CO2	32	0	19	13	0.40625
CO2	31	0	15	16	0.516129
CO2	31	0	14	17	0.548387
CO2	29	0	23	6	0.206897
CO2	28	0	18	10	0.357143
CO2	27	0	18	9	0.333333
CO2	27	0	17	10	0.37037
CO2	26	0	18	8	0.307692
CO2	25	0	16	9	0.36
CO2	23	0	15	8	0.347826
CO2	21	0	13	8	0.380952
CO2	19	0	13	6	0.315789
CO2	18	0	11	7	0.388889
CO2	18	0	18	0	0
CO2	18	0	18	0	0
CO3	69	0	49	20	0.289855
CO3	69	0	37	32	0.463768
CO3	64	0	34	30	0.46875
CO3	63	0	38	25	0.396825
CO3	62	0	32	30	0.483871
CO3	60	0	33	27	0.45
CO3	60	0	30	30	0.5
CO3	59	0	41	18	0.305085
CO3	58	0	27	31	0.534483
CO3	58	0	32	26	0.448276
CO3	57	0	37	20	0.350877
CO3	57	0	36	21	0.368421
CO3	56	0	44	12	0.214286
CO3	56	0	36	20	0.357143
CO3	55	0	29	26	0.472727
CO3	53	0	22	31	0.584906
CO3	53	0	37	16	0.301887
CO3	52	0	32	20	0.384615
CO3	52	0	27	25	0.480769
CO3	51	0	32	19	0.372549
CO3	50	0	33	17	0.34
CO3	50	0	40	10	0.2
CO3	50	0	25	25	0.5
CO3	50	0	28	22	0.44
CO3	49	0	36	13	0.265306
CO3	49	0	29	20	0.408163
CO3	49	0	31	18	0.367347
CO3	48	0	32	16	0.333333
CO3	48	0	28	20	0.416667
CO3	47	0	31	16	0.340426
CO3	47	0	36	11	0.234043
CO3	46	0	29	17	0.369565
CO3	46	0	29	17	0.369565
CO3	46	0	26	20	0.434783
CO3	45	0	30	15	0.333333
CO3	45	0	34	11	0.244444
CO3	45	0	26	19	0.422222
CO3	44	0	31	13	0.295455
CO3	44	0	24	20	0.454545
CO3	44	0	31	13	0.295455
CO3	43	0	31	12	0.27907
CO3	43	0	23	20	0.465116
CO3	43	0	30	13	0.302326
CO3	43	0	32	11	0.255814
CO3	43	0	25	18	0.418605
CO3	42	0	35	7	0.166667
CO3	42	0	22	20	0.47619
CO3	42	0	27	15	0.357143
CO3	41	0	30	11	0.268293
CO3	41	0	33	8	0.195122
CO3	41	0	27	14	0.341463
CO3	41	0	20	21	0.512195
CO3	40	0	33	7	0.175
CO3	40	0	31	9	0.225
CO3	40	0	27	13	0.325
CO3	39	0	27	12	0.307692
CO3	39	0	24	15	0.384615
CO3	39	0	26	13	0.333333
CO3	39	0	29	10	0.25641
CO3	39	0	21	18	0.461538
CO3	38	0	29	9	0.236842
CO3	38	0	30	8	0.210526
CO3	37	0	25	12	0.324324
CO3	37	0	22	15	0.405405
CO3	37	0	22	15	0.405405
CO3	36	0	17	19	0.527778
CO3	36	0	18	18	0.5
CO3	36	0	31	5	0.138889
CO3	36	0	20	16	0.444444
CO3	36	0	23	13	0.361111
CO3	36	0	17	19	0.527778
CO3	36	0	28	8	0.222222
CO3	34	0	21	13	0.382353
CO3	34	0	17	17	0.5
CO3	34	0	19	15	0.441176
CO3	34	0	23	11	0.323529
CO3	34	0	23	11	0.323529
CO3	34	0	27	7	0.205882
CO3	34	0	22	12	0.352941
CO3	34	0	17	17	0.5
CO3	33	0	18	15	0.454545
CO3	33	0	15	18	0.545455
CO3	33	0	23	10	0.30303
CO3	32	0	20	12	0.375
CO3	32	0	22	10	0.3125
CO3	31	0	21	10	0.322581
CO3	31	0	21	10	0.322581
CO3	30	0	17	13	0.433333
CO3	30	0	25	5	0.166667
CO3	29	0	14	15	0.517241
CO3	28	0	18	10	0.357143
CO3	27	0	15	12	0.444444
CO3	27	0	17	10	0.37037
CO3	27	0	16	11	0.407407
CO3	25	0	17	8	0.32
CO3	24	0	14	10	0.416667
CO3	22	0	17	5	0.227273
CO3	17	0	13	4	0.235294
CO3	15	0	14	1	0.0666667
CO3	15	0	15	0	0
LB	67	0	41	26	0.38806
LB	67	0	21	46	0.686567
LB	66	0	28	38	0.575758
LB	64	0	22	42	0.65625
LB	62	0	30	32	0.516129
LB	59	0	41	18	0.305085
LB	58	0	29	29	0.5
LB	57	0	26	31	0.54386
LB	56	0	27	29	0.517857
LB	53	0	35	18	0.339623
LB	53	0	26	27	0.509434
LB	51	0	22	29	0.568627
LB	51	0	24	27	0.529412
LB	50	0	31	19	0.38
LB	49	0	19	30	0.612245
LB	49	0	28	21	0.428571
LB	49	0	24	25	0.510204
LB	48	0	33	15	0.3125
LB	47	0	20	27	0.574468
LB	46	0	14	32	0.695652
LB	45	0	21	24	0.533333
LB	45	0	25	20	0.444444
LB	45	0	23	22	0.488889
LB	44	0	19	25	0.568182
LB	42	0	32	10	0.238095
LB	41	0	29	12	0.292683
LB	41	0	21	20	0.487805
LB	40	0	21	19	0.475
LB	40	0	26	14	0.35
LB	39	0	22	17	0.435897
LB	39	0	24	15	0.384615
LB	38	0	21	17	0.447368
LB	37	0	20	17	0.459459
LB	37	0	17	20	0.540541
LB	36	0	25	11	0.305556
LB	36	0	20	16	0.444444
LB	35	0	16	19	0.542857
LB	35	0	18	17	0.485714
LB	34	0	15	19	0.558824
LB	34	0	19	15	0.441176
LB	33	0	18	15	0.454545
LB	33	0	22	11	0.333333
LB	33	0	15	18	0.545455
LB	32	0	15	17	0.53125
LB	32	0	18	14	0.4375
LB	31	0	20	11	0.354839
LB	31	0	24	7	0.225806
LB	30	0	25	5	0.166667
LB	30	0	18	12	0.4
LB	30	0	21	9	0.3
LB	29	0	22	7	0.241379
LB	29	0	19	10	0.344828
LB	29	0	16	13	0.448276
LB	28	0	19	9	0.321429
LB	28	0	7	21	0.75
LB	27	0	20	7	0.259259
LB	27	0	18	9	0.333333
LB	27	0	15	12	0.444444
LB	27	0	18	9	0.333333
LB	27	0	14	13	0.481481
LB	26	0	18	8	0.307692
LB	26	0	17	9	0.346154
LB	26	0	14	12	0.461538
LB	26	0	11	15	0.576923
LB	26	0	14	12	0.461538
LB	26	0	15	11	0.423077
LB	25	0	21	4	0.16
LB	25	0	15	10	0.4
LB	25	0	17	8	0.32
LB	25	0	18	7	0.28
LB	25	0	12	13	0.52
LB	24	0	9	15	0.625
LB	24	0	9	15	0.625
LB	24	0	15	9	0.375
LB	23	0	16	7	0.304348
LB	23	0	18	5	0.217391
LB	23	0	13	10	0.434783
LB	23	0	16	7	0.304348
LB	23	0	10	13	0.565217
LB	23	0	11	12	0.521739
LB	22	0	13	9	0.409091
LB	22	0	13	9	0.409091
LB	21	0	12	9	0.428571
LB	21	0	12	9	0.428571
LB	21	0	11	10	0.47619
LB	20	0	12	8	0.4
LB	20	0	11	9	0.45
LB	19	0	13	6	0.315789
LB	19	0	7	12	0.631579
LB	18	0	12	6	0.333333
LB	18	0	9	9	0.5
LB	18	0	9	9	0.5
LB	18	0	11	7	0.388889
LB	17	0	11	6	0.352941
LB	17	0	11	6	0.352941
LB	16	0	10	6	0.375
LB	15	0	9	6	0.4
LB	14	0	9	5	0.357143
LB	12	0	8	4	0.333333
LB	11	0	9	2	0.181818
RI7	79	0	67	12	0.151899
RI7	79	0	54	25	0.316456
RI7	79	0	33	46	0.582278
RI7	76	0	52	24	0.315789
RI7	76	0	42	34	0.447368
RI7	74	0	41	33	0.445946
RI7	71	0	40	31	0.43662
RI7	69	0	46	23	0.333333
RI7	67	0	50	17	0.253731
RI7	67	0	35	32	0.477612
RI7	65	0	25	40	0.615385
RI7	64	0	51	13	0.203125
RI7	62	0	26	36	0.580645
RI7	61	0	18	43	0.704918
RI7	61	0	32	29	0.47541
RI7	61	0	22	39	0.639344
RI7	60	0	46	14	0.233333
RI7	60	0	48	12	0.2
RI7	60	0	23	37	0.616667
RI7	60	0	47	13	0.216667
RI7	60	0	47	13	0.216667
RI7	60	0	41	19	0.316667
RI7	60	0	31	29	0.483333
RI7	59	0	28	31	0.525424
RI7	59	0	35	24	0.40678
RI7	59	0	35	24	0.40678
RI7	59	0	46	13	0.220339
RI7	59	0	40	19	0.322034
RI7	59	0	32	27	0.457627
RI7	58	0	37	21	0.362069
RI7	57	0	45	12	0.210526
RI7	57	0	42	15	0.263158
RI7	56	0	30	26	0.464286
RI7	56	0	49	7	0.125
RI7	56	0	41	15	0.267857
RI7	55	0	35	20	0.363636
RI7	54	0	13	41	0.759259
RI7	54	0	48	6	0.111111
RI7	53	0	39	14	0.264151
RI7	53	0	37	16	0.301887
RI7	53	0	45	8	0.150943
RI7	51	0	36	15	0.294118
RI7	51	0	39	12	0.235294
RI7	51	0	18	33	0.647059
RI7	51	0	43	8	0.156863
RI7	51	0	29	22	0.431373
RI7	50	0	32	18	0.36
RI7	50	0	15	35	0.7
RI7	50	0	43	7	0.14
RI7	50	0	38	12	0.24
RI7	49	0	38	11	0.22449
RI7	49	0	41	8	0.163265
RI7	49	0	43	6	0.122449
RI7	48	0	35	13	0.270833
RI7	48	0	20	28	0.583333
RI7	48	0	34	14	0.291667
RI7	48	0	29	19	0.395833
RI7	48	0	38	10	0.208333
RI7	47	0	40	7	0.148936
RI7	47	0	45	2	0.0425532
RI7	47	0	32	15	0.319149
RI7	47	0	25	22	0.468085
RI7	47	0	44	3	0.0638298
RI7	46	0	33	13	0.282609
RI7	46	0	43	3	0.0652174
RI7	46	0	36	10	0.217391
RI7	46	0	36	10	0.217391
RI7	45	0	36	9	0.2
RI7	45	0	32	13	0.288889
RI7	45	0	32	13	0.288889
RI7	43	0	15	28	0.651163
RI7	43	0	40	3	0.0697674
RI7	42	0	37	5	0.119048
RI7	42	0	30	12	0.285714
RI7	42	0	18	24	0.571429
RI7	41	0	26	15	0.365854
RI7	40	0	22	18	0.45
RI7	38	0	30	8	0.210526
RI7	38	0	18	20	0.526316
RI7	36	0	28	8	0.222222
RI7	36	0	29	7	0.194444
RI7	35	0	17	18	0.514286
RI7	34	0	31	3	0.0882353
RI7	33	0	31	2	0.0606061
RI7	32	0	13	19	0.59375
RI7	32	0	21	11	0.34375
RI7	31	0	31	0	0
RI7	31	0	29	2	0.0645161
RI7	30	0	28	2	0.0666667
RI7	30	0	19	11	0.366667
RI7	28	0	25	3	0.107143
RI7	27	0	12	15	0.555556
RI7	24	0	18	6	0.25
RI7	23	0	16	7	0.304348
RI7	23	0	16	7	0.304348
RI7	21	0	15	6	0.285714
RI7	20	0	15	5	0.25
RI7	19	0	16	3	0.157895
RI7	16	0	14	2	0.125
RI7	16	0	12	4	0.25
S9	55	0	47	8	0.145455
S9	55	0	49	6	0.109091
S9	55	0	40	15	0.272727
S9	55	0	44	11	0.2
S9	50	0	25	25	0.5
S9	49	0	40	9	0.183673
S9	49	0	37	12	0.244898
S9	48	0	43	5	0.104167
S9	47	0	44	3	0.0638298
S9	46	0	17	29	0.630435
S9	43	0	34	9	0.209302
S9	43	0	38	5	0.116279
S9	42	0	32	10	0.238095
S9	42	0	36	6	0.142857
S9	41	0	35	6	0.146341
S9	40	0	37	3	0.075
S9	39	0	30	9	0.230769
S9	39	0	35	4	0.102564
S9	39	0	31	8	0.205128
S9	38	0	31	7	0.184211
S9	38	0	34	4	0.105263
S9	38	0	32	6	0.157895
S9	38	0	35	3	0.0789474
S9	38	0	31	7	0.184211
S9	37	0	34	3	0.0810811
S9	37	0	23	14	0.378378
S9	36	0	36	0	0
S9	36	0	31	5	0.138889
S9	36	0	34	2	0.0555556
S9	36	0	27	9	0.25
S9	35	0	33	2	0.0571429
S9	35	0	29	6	0.171429
S9	35	0	28	7	0.2
S9	35	0	27	8	0.228571
S9	34	0	34	0	0
S9	34	0	30	4	0.117647
S9	34	0	32	2	0.0588235
S9	34	0	30	4	0.117647
S9	33	0	30	3	0.0909091
S9	33	0	30	3	0.0909091
S9	33	0	31	2	0.0606061
S9	33	0	29	4	0.121212
S9	33	0	33	0	0
S9	33	0	28	5	0.151515
S9	32	0	30	2	0.0625
S9	32	0	26	6	0.1875
S9	32	0	29	3	0.09375
S9	32	0	30	2	0.0625
S9	32	0	32	0	0
S9	32	0	28	4	0.125
S9	32	0	19	13	0.40625
S9	32	0	27	5	0.15625
S9	32	0	30	2	0.0625
S9	31	0	23	8	0.258065
S9	31	0	26	5	0.16129
S9	31	0	28	3	0.0967742
S9	31	0	27	4	0.129032
S9	30	0	26	4	0.133333
S9	30	0	28	2	0.0666667
S9	30	0	24	6	0.2
S9	30	0	25	5	0.166667
S9	30	0	27	3	0.1
S9	30	0	28	2	0.0666667
S9	30	0	25	5	0.166667
S9	30	0	26	4	0.133333
S9	30	0	27	3	0.1
S9	29	0	27	2	0.0689655
S9	29	0	12	17	0.586207
S9	29	0	21	8	0.275862
S9	29	0	25	4	0.137931
S9	29	0	19	10	0.344828
S9	29	0	27	2	0.0689655
S9	28	0	15	13	0.464286
S9	28	0	24	4	0.142857
S9	27	0	27	0	0
S9	27	0	21	6	0.222222
S9	27	0	23	4	0.148148
S9	27	0	22	5	0.185185
S9	27	0	24	3	0.111111
S9	27	0	12	15	0.555556
S9	26	0	26	0	0
S9	26	0	12	14	0.538462
S9	26	0	26	0	0
S9	26	0	23	3	0.115385
S9	25	0	22	3	0.12
S9	25	0	21	4	0.16
S9	24	0	24	0	0
S9	24	0	14	10	0.416667
S9	23	0	19	4	0.173913
S9	22	0	17	5	0.227273
S9	22	0	16	6	0.272727
S9	20	0	17	3	0.15
S9	20	0	17	3	0.15
S9	18	0	15	3	0.166667
S9	18	0	16	2	0.111111
S9	18	0	15	3	0.166667
S9	17	0	15	2	0.117647
S9	15	0	13	2	0.133333
S9	12	0	10	2	0.166667
S9	12	0	12	0	0
SA	56	0	51	5	0.0892857
SA	56	0	49	7	0.125
SA	56	0	37	19	0.339286
SA	54	0	42	12	0.222222
SA	53	0	37	16	0.301887
SA	52	0	40	12	0.230769
SA	51	0	36	15	0.294118
SA	51	0	34	17	0.333333
SA	51	0	51	0	0
SA	50	0	31	19	0.38
SA	50	0	47	3	0.06
SA	50	0	46	4	0.08
SA	50	0	39	11	0.22
SA	49	0	26	23	0.469388
SA	49	0	44	5	0.102041
SA	49	0	40	9	0.183673
SA	48	0	34	14	0.291667
SA	48	0	33	15	0.3125
SA	47	0	44	3	0.0638298
SA	47	0	34	13	0.276596
SA	46	0	37	9	0.195652
SA	46	0	28	18	0.391304
SA	46	0	32	14	0.304348
SA	45	0	31	14	0.311111
SA	45	0	29	16	0.355556
SA	45	0	37	8	0.177778
SA	45	0	28	17	0.377778
SA	45	0	40	5	0.111111
SA	44	0	33	11	0.25
SA	44	0	32	12	0.272727
SA	44	0	37	7	0.159091
SA	44	0	9	35	0.795455
SA	43	0	9	34	0.790698
SA	43	0	32	11	0.255814
SA	42	0	40	2	0.047619
SA	42	0	30	12	0.285714
SA	42	0	32	10	0.238095
SA	42	0	33	9	0.214286
SA	41	0	36	5	0.121951
SA	41	0	17	24	0.585366
SA	41	0	32	9	0.219512
SA	40	0	36	4	0.1
SA	40	0	27	13	0.325
SA	40	0	19	21	0.525
SA	40	0	36	4	0.1
SA	40	0	30	10	0.25
SA	39	0	18	21	0.538462
SA	39	0	20	19	0.487179
SA	39	0	11	28	0.717949
SA	39	0	22	17	0.435897
SA	39	0	22	17	0.435897
SA	38	0	25	13	0.342105
SA	38	0	29	9	0.236842
SA	38	0	33	5	0.131579
SA	38	0	26	12	0.315789
SA	38	0	32	6	0.157895
SA	37	0	25	12	0.324324
SA	37	0	28	9	0.243243
SA	36	0	28	8	0.222222
SA	36	0	33	3	0.0833333
SA	35	0	23	12	0.342857
SA	34	0	31	3	0.0882353
SA	34	0	21	13	0.382353
SA	34	0	21	13	0.382353
SA	34	0	14	20	0.588235
SA	34	0	25	9	0.264706
SA	34	0	27	7	0.205882
SA	34	0	25	9	0.264706
SA	33	0	13	20	0.606061
SA	33	0	12	21	0.636364
SA	33	0	13	20	0.606061
SA	31	0	14	17	0.548387
SA	31	0	17	14	0.451613
SA	30	0	16	14	0.466667
SA	30	0	30	0	0
SA	30	0	21	9	0.3
SA	30	0	26	4	0.133333
SA	29	0	16	13	0.448276
SA	28	0	7	21	0.75
SA	28	0	13	15	0.535714
SA	26	0	21	5	0.192308
SA	26	0	7	19	0.730769
SA	26	0	16	10	0.384615
SA	25	0	21	4	0.16
SA	25	0	16	9	0.36
SA	25	0	16	9	0.36
SA	24	0	15	9	0.375
SA	24	0	13	11	0.458333
SA	24	0	14	10	0.416667
SA	24	0	20	4	0.166667
SA	24	0	7	17	0.708333
SA	24	0	11	13	0.541667
SA	24	0	10	14	0.583333
SA	22	0	13	9	0.409091
SA	22	0	13	9	0.409091
SA	21	0	17	4	0.190476
SA	20	0	10	10	0.5
SA	18	0	16	2	0.111111
SA	18	0	11	7	0.388889
SA	18	0	12	6	0.333333
ZAM	69	0	59	10	0.144928
ZAM	67	0	28	39	0.58209
ZAM	64	0	15	49	0.765625
ZAM	62	0	27	35	0.564516
ZAM	57	0	14	43	0.754386
ZAM	57	0	25	32	0.561404
ZAM	56	0	23	33	0.589286
ZAM	55	0	46	9	0.163636
ZAM	54	0	46	8	0.148148
ZAM	53	0	34	19	0.358491
ZAM	51	0	23	28	0.54902
ZAM	51	0	25	26	0.509804
ZAM	48	0	42	6	0.125
ZAM	48	0	33	15	0.3125
ZAM	48	0	39	9	0.1875
ZAM	47	0	19	28	0.595745
ZAM	47	0	36	11	0.234043
ZAM	47	0	31	16	0.340426
ZAM	47	0	37	10	0.212766
ZAM	47	0	36	11	0.234043
ZAM	46	0	28	18	0.391304
ZAM	46	0	18	28	0.608696
ZAM	46	0	21	25	0.543478
ZAM	45	0	42	3	0.0666667
ZAM	45	0	16	29	0.644444
ZAM	44	0	39	5	0.113636
ZAM	42	0	24	18	0.428571
ZAM	42	0	30	12	0.285714
ZAM	42	0	38	4	0.0952381
ZAM	41	0	30	11	0.268293
ZAM	41	0	28	13	0.317073
ZAM	41	0	25	16	0.390244
ZAM	40	0	20	20	0.5
ZAM	40	0	19	21	0.525
ZAM	40	0	27	13	0.325
ZAM	40	0	16	24	0.6
ZAM	40	0	18	22	0.55
ZAM	39	0	27	12	0.307692
ZAM	39	0	34	5	0.128205
ZAM	38	0	13	25	0.657895
ZAM	38	0	26	12	0.315789
ZAM	37	0	30	7	0.189189
ZAM	37	0	20	17	0.459459
ZAM	37	0	14	23	0.621622
ZAM	36	0	12	24	0.666667
ZAM	36	0	15	21	0.583333
ZAM	36	0	21	15	0.416667
ZAM	35	0	20	15	0.428571
ZAM	35	0	19	16	0.457143
ZAM	35	0	16	19	0.542857
ZAM	34	0	29	5	0.147059
ZAM	34	0	17	17	0.5
ZAM	34	0	27	7	0.205882
ZAM	33	0	13	20	0.606061
ZAM	32	0	16	16	0.5
ZAM	31	0	23	8	0.258065
ZAM	31	0	13	18	0.580645
ZAM	31	0	12	19	0.612903
ZAM	30	0	22	8	0.266667
ZAM	30	0	23	7	0.233333
ZAM	30	0	26	4	0.133333
ZAM	30	0	25	5	0.166667
ZAM	29	0	14	15	0.517241
ZAM	29	0	17	12	0.413793
ZAM	28	0	12	16	0.571429
ZAM	28	0	19	9	0.321429
ZAM	28	0	18	10	0.357143
ZAM	28	0	12	16	0.571429
ZAM	27	0	10	17	0.62963
ZAM	27	0	18	9	0.333333
ZAM	27	0	15	12	0.444444
ZAM	26	0	15	11	0.423077
ZAM	25	0	14	11	0.44
ZAM	25	0	16	9	0.36
ZAM	25	0	15	10	0.4
ZAM	25	0	9	16	0.64
ZAM	25	0	20	5	0.2
ZAM	24	0	15	9	0.375
ZAM	24	0	18	6	0.25
ZAM	24	0	13	11	0.458333
ZAM	23	0	19	4	0.173913
ZAM	23	0	15	8	0.347826
ZAM	23	0	10	13	0.565217
ZAM	23	0	19	4	0.173913
ZAM	23	0	11	12	0.521739
ZAM	23	0	12	11	0.478261
ZAM	21	0	14	7	0.333333
ZAM	21	0	13	8	0.380952
ZAM	20	0	16	4	0.2
ZAM	20	0	12	8	0.4
ZAM	20	0	12	8	0.4
ZAM	20	0	13	7	0.35
ZAM	19	0	14	5	0.263158
ZAM	19	0	13	6	0.315789
ZAM	18	0	9	9	0.5
ZAM	18	0	11	7	0.388889
ZAM	18	0	8	10	0.555556
ZAM	17	0	8	9	0.529412
ZAM	16	0	12	4	0.25
ZAM	15	0	12	3	0.2

## Sheet: Luciano (mouse)
Cohort	Strain	Sex	Diet	Lifespan (days)	Censor (1)	H-span (days)	G-span (days)	Relative G-span (proportion of life)
Male C57BL/6J ad lib	C57BL/6J	m	AL	814	0	814	0	0
Male C57BL/6J ad lib	C57BL/6J	m	AL	1029	0	850	179	0.173955
Female C57BL/6J ad lib	C57BL/6J	f	AL	740	0	740	0	0
Female C57BL/6J ad lib	C57BL/6J	f	AL	970	0	930	40	0.0412371
Male C57BL/6J ad lib	C57BL/6J	m	AL	764	0	764	0	0
Female C57BL/6J ad lib	C57BL/6J	f	AL	854	0	854	0	0
Female C57BL/6J ad lib	C57BL/6J	f	AL	869	1	869	0	0
Female C57BL/6J ad lib	C57BL/6J	f	AL	1044	0	990	54	0.0517241
Female C57BL/6J ad lib	C57BL/6J	f	AL	926	0	910	16	0.0172786
Female C57BL/6J ad lib	C57BL/6J	f	AL	834	0	834	0	0
Female C57BL/6J ad lib	C57BL/6J	f	AL	862	0	840	22	0.025522
Female C57BL/6J ad lib	C57BL/6J	f	AL	931	0	931	0	0
Female C57BL/6J ad lib	C57BL/6J	f	AL	877	1	850	27	0.0307868
Female C57BL/6J ad lib	C57BL/6J	f	AL	895	0	895	0	0
Female C57BL/6J ad lib	C57BL/6J	f	AL	828	0	828	0	0
Female C57BL/6J ad lib	C57BL/6J	f	AL	987	0	987	0	0
Female C57BL/6J ad lib	C57BL/6J	f	AL	850	0	840	10	0.0117647
Female C57BL/6J ad lib	C57BL/6J	f	AL	917	0	890	27	0.0294438
Male C57BL/6J ad lib	C57BL/6J	m	AL	922	0	820	102	0.110629
Male C57BL/6J ad lib	C57BL/6J	m	AL	720	0	720	0	0
Male C57BL/6J ad lib	C57BL/6J	m	AL	1112	0	920	192	0.172662
Male C57BL/6J ad lib	C57BL/6J	m	AL	965	1	910	55	0.0569948
Male C57BL/6J ad lib	C57BL/6J	m	AL	689	1	770	-81	-0.117562
Male C57BL/6J ad lib	C57BL/6J	m	AL	1000	0	900	100	0.1
Male C57BL/6J ad lib	C57BL/6J	m	AL	943	0	850	93	0.0986214
Male C57BL/6J ad lib	C57BL/6J	m	AL	915	0	870	45	0.0491803
Male C57BL/6J ad lib	C57BL/6J	m	AL	1064	0	890	174	0.163534
Male C57BL/6J ad lib	C57BL/6J	m	AL	873	0	800	73	0.0836197
Male C57BL/6J ad lib	C57BL/6J	m	AL	843	0	790	53	0.0628707
Male C57BL/6J ad lib	C57BL/6J	m	AL	784	0	770	14	0.0178571
Male C57BL/6J ad lib	C57BL/6J	m	AL	873	0	830	43	0.0492554
Male C57BL/6J ad lib	C57BL/6J	m	AL	885	0	870	15	0.0169492
Male C57BL/6J ad lib	C57BL/6J	m	AL	833	0	833	0	0
Male C57BL/6J ad lib	C57BL/6J	m	AL	825	0	800	25	0.030303
Male C57BL/6J ad lib	C57BL/6J	m	AL	1021	0	890	131	0.128306
Male C57BL/6J ad lib	C57BL/6J	m	AL	1064	0	1064	0	0
Male C57BL/6J ad lib	C57BL/6J	m	AL	1064	1	820	244	0.229323
Male C57BL/6J ad lib	C57BL/6J	m	AL	1105	0	900	205	0.18552
Male C57BL/6J ad lib	C57BL/6J	m	AL	994	0	830	164	0.16499
Male C57BL/6J ad lib	C57BL/6J	m	AL	707	0	707	0	0
Male C57BL/6J ad lib	C57BL/6J	m	AL	785	0	785	0	0
Male C57BL/6J ad lib	C57BL/6J	m	AL	924	0	840	84	0.0909091
Male C57BL/6J ad lib	C57BL/6J	m	AL	994	0	930	64	0.0643863
Female J:DO 1 day/week IF	J:DO	f	IF1	1246	0	1230	16	0.0128411
Female J:DO 1 day/week IF	J:DO	f	IF1	1199	0	900	299	0.249374
Female J:DO 1 day/week IF	J:DO	f	IF1	1105	0	1000	105	0.0950226
Female J:DO 1 day/week IF	J:DO	f	IF1	1224	0	1110	114	0.0931373
Female J:DO 1 day/week IF	J:DO	f	IF1	1224	0	1224	0	0
Female J:DO 1 day/week IF	J:DO	f	IF1	961	0	961	0	0
Female J:DO 1 day/week IF	J:DO	f	IF1	1048	1	1048	0	0
Female J:DO 1 day/week IF	J:DO	f	IF1	1098	0	1070	28	0.0255009
Female J:DO 1 day/week IF	J:DO	f	IF1	1124	0	1124	0	0
Female J:DO 1 day/week IF	J:DO	f	IF1	1032	0	1020	12	0.0116279
Female J:DO 1 day/week IF	J:DO	f	IF1	1117	0	1050	67	0.0599821
Female J:DO 1 day/week IF	J:DO	f	IF1	1081	0	1020	61	0.0564292
Female J:DO 1 day/week IF	J:DO	f	IF1	983	0	983	0	0
Female J:DO 1 day/week IF	J:DO	f	IF1	1093	0	1093	0	0
Female J:DO 1 day/week IF	J:DO	f	IF1	1053	0	1053	0	0
Female J:DO 1 day/week IF	J:DO	f	IF1	1148	0	1040	108	0.0940767
Female J:DO 1 day/week IF	J:DO	f	IF1	1081	0	1081	0	0
Female J:DO 1 day/week IF	J:DO	f	IF1	945	0	700	245	0.259259
Female J:DO 1 day/week IF	J:DO	f	IF1	1061	0	980	81	0.0763431
Female J:DO 1 day/week IF	J:DO	f	IF1	955	0	955	0	0
Female J:DO 1 day/week IF	J:DO	f	IF1	1021	0	1021	0	0
Female J:DO 1 day/week IF	J:DO	f	IF1	1155	0	880	275	0.238095
Female J:DO 1 day/week IF	J:DO	f	IF1	1012	0	960	52	0.0513834
Female J:DO 1 day/week IF	J:DO	f	IF1	984	0	950	34	0.0345528
Female J:DO 1 day/week IF	J:DO	f	IF1	1011	0	990	21	0.0207715
Female J:DO 1 day/week IF	J:DO	f	IF1	981	0	790	191	0.194699
Female J:DO 1 day/week IF	J:DO	f	IF1	1041	0	980	61	0.0585975
Female J:DO 1 day/week IF	J:DO	f	IF1	1043	0	1020	23	0.0220518
Female J:DO 1 day/week IF	J:DO	f	IF1	1067	0	1040	27	0.0253046
Female J:DO 1 day/week IF	J:DO	f	IF1	1098	0	1040	58	0.0528233
Female J:DO 1 day/week IF	J:DO	f	IF1	990	0	990	0	0
Female J:DO 1 day/week IF	J:DO	f	IF1	969	0	890	79	0.0815273
Female J:DO 1 day/week IF	J:DO	f	IF1	1100	0	940	160	0.145455
Female J:DO 1 day/week IF	J:DO	f	IF1	1020	0	960	60	0.0588235
Female J:DO 20% CR	J:DO	f	CR20	1344	0	1270	74	0.0550595
Female J:DO 20% CR	J:DO	f	CR20	1379	0	1330	49	0.035533
Female J:DO 20% CR	J:DO	f	CR20	1464	0	1250	214	0.146175
Female J:DO 20% CR	J:DO	f	CR20	1408	0	490	918	0.651989
Female J:DO 20% CR	J:DO	f	CR20	1294	0	1170	124	0.0958269
Female J:DO 20% CR	J:DO	f	CR20	1325	0	680	645	0.486792
Female J:DO 20% CR	J:DO	f	CR20	1311	0	950	361	0.275362
Female J:DO 20% CR	J:DO	f	CR20	1277	0	1160	117	0.091621
Female J:DO 20% CR	J:DO	f	CR20	1218	0	1160	58	0.047619
Female J:DO 20% CR	J:DO	f	CR20	1362	0	480	882	0.647577
Female J:DO 20% CR	J:DO	f	CR20	1183	0	1030	153	0.129332
Female J:DO 20% CR	J:DO	f	CR20	1374	0	1130	244	0.177584
Female J:DO 20% CR	J:DO	f	CR20	1283	0	1090	193	0.150429
Female J:DO 20% CR	J:DO	f	CR20	1315	0	1060	255	0.193916
Female J:DO 20% CR	J:DO	f	CR20	1079	0	750	329	0.304912
Female J:DO 20% CR	J:DO	f	CR20	1141	0	580	561	0.491674
Female J:DO 20% CR	J:DO	f	CR20	1253	0	670	583	0.465283
Female J:DO 20% CR	J:DO	f	CR20	1092	0	1030	62	0.0567766
Female J:DO 20% CR	J:DO	f	CR20	1058	0	1058	0	0
Female J:DO 20% CR	J:DO	f	CR20	1285	0	1140	145	0.11284
Female J:DO 20% CR	J:DO	f	CR20	963	0	860	103	0.106957
Female J:DO 20% CR	J:DO	f	CR20	1284	0	1180	104	0.0809969
Female J:DO 20% CR	J:DO	f	CR20	1025	0	1025	0	0
Female J:DO 20% CR	J:DO	f	CR20	955	1	955	0	0
Female J:DO 20% CR	J:DO	f	CR20	1169	0	1160	9	0.00769889
Female J:DO 20% CR	J:DO	f	CR20	1250	0	1110	140	0.112
Female J:DO 20% CR	J:DO	f	CR20	1217	0	1150	67	0.0550534
Female J:DO 20% CR	J:DO	f	CR20	1023	0	980	43	0.0420332
Female J:DO 20% CR	J:DO	f	CR20	1260	0	1140	120	0.0952381
Female J:DO 20% CR	J:DO	f	CR20	1037	0	970	67	0.0646095
Female J:DO 20% CR	J:DO	f	CR20	1110	0	1050	60	0.0540541
Female J:DO 20% CR	J:DO	f	CR20	987	0	987	0	0
Female J:DO 20% CR	J:DO	f	CR20	1094	0	1094	0	0
Female J:DO 20% CR	J:DO	f	CR20	1446	0	1120	326	0.22545
Female J:DO 20% CR	J:DO	f	CR20	980	0	860	120	0.122449
Female J:DO 20% CR	J:DO	f	CR20	971	0	880	91	0.0937178
Female J:DO 20% CR	J:DO	f	CR20	1071	0	950	121	0.112979
Female J:DO 20% CR	J:DO	f	CR20	984	0	984	0	0
Female J:DO 20% CR	J:DO	f	CR20	954	0	590	364	0.381551
Female J:DO 20% CR	J:DO	f	CR20	1353	0	1150	203	0.150037
Female J:DO 20% CR	J:DO	f	CR20	1355	0	970	385	0.284133
Female J:DO 20% CR	J:DO	f	CR20	1274	0	1170	104	0.0816327
Female J:DO 20% CR	J:DO	f	CR20	1243	0	1140	103	0.082864
Female J:DO 20% CR	J:DO	f	CR20	1103	0	880	223	0.202176
Female J:DO 20% CR	J:DO	f	CR20	1022	0	1022	0	0
Female J:DO 20% CR	J:DO	f	CR20	981	0	760	221	0.22528
Female J:DO 20% CR	J:DO	f	CR20	1119	0	1080	39	0.0348525
Female J:DO 20% CR	J:DO	f	CR20	1183	0	1020	163	0.137785
Female J:DO 20% CR	J:DO	f	CR20	1001	0	1001	0	0
Female J:DO 20% CR	J:DO	f	CR20	1138	0	1070	68	0.059754
Female J:DO 20% CR	J:DO	f	CR20	1115	0	1020	95	0.0852018
Female J:DO 20% CR	J:DO	f	CR20	1081	0	1010	71	0.0656799
Female J:DO 20% CR	J:DO	f	CR20	1267	0	1090	177	0.1397
Female J:DO 20% CR	J:DO	f	CR20	1225	0	960	265	0.216327
Female J:DO 20% CR	J:DO	f	CR20	1035	0	990	45	0.0434783
Female J:DO 20% CR	J:DO	f	CR20	1115	0	1030	85	0.0762332
Female J:DO 2 day/week IF	J:DO	f	IF2	1301	0	1301	0	0
Female J:DO 2 day/week IF	J:DO	f	IF2	1221	0	1110	111	0.0909091
Female J:DO 2 day/week IF	J:DO	f	IF2	1368	0	940	428	0.312865
Female J:DO 2 day/week IF	J:DO	f	IF2	1247	0	1120	127	0.101844
Female J:DO 2 day/week IF	J:DO	f	IF2	1173	0	850	323	0.275362
Female J:DO 2 day/week IF	J:DO	f	IF2	1173	0	1173	0	0
Female J:DO 2 day/week IF	J:DO	f	IF2	1287	0	1180	107	0.0831391
Female J:DO 2 day/week IF	J:DO	f	IF2	1133	0	1133	0	0
Female J:DO 2 day/week IF	J:DO	f	IF2	1189	0	1010	179	0.150547
Female J:DO 2 day/week IF	J:DO	f	IF2	1206	0	1150	56	0.0464345
Female J:DO 2 day/week IF	J:DO	f	IF2	1238	0	1170	68	0.0549273
Female J:DO 2 day/week IF	J:DO	f	IF2	1093	0	1093	0	0
Female J:DO 2 day/week IF	J:DO	f	IF2	1204	0	1180	24	0.0199336
Female J:DO 2 day/week IF	J:DO	f	IF2	1048	1	980	68	0.0648855
Female J:DO 2 day/week IF	J:DO	f	IF2	1071	0	1071	0	0
Female J:DO 2 day/week IF	J:DO	f	IF2	966	0	640	326	0.337474
Female J:DO 2 day/week IF	J:DO	f	IF2	1012	0	1012	0	0
Female J:DO 2 day/week IF	J:DO	f	IF2	1207	0	1090	117	0.0969345
Female J:DO 2 day/week IF	J:DO	f	IF2	1147	0	1147	0	0
Female J:DO 2 day/week IF	J:DO	f	IF2	1033	0	1010	23	0.0222652
Female J:DO 2 day/week IF	J:DO	f	IF2	1161	0	1161	0	0
Female J:DO 2 day/week IF	J:DO	f	IF2	983	0	880	103	0.104781
Female J:DO 2 day/week IF	J:DO	f	IF2	1010	0	950	60	0.0594059
Female J:DO 2 day/week IF	J:DO	f	IF2	1083	0	890	193	0.178209
Female J:DO 2 day/week IF	J:DO	f	IF2	1001	0	980	21	0.020979
Female J:DO 2 day/week IF	J:DO	f	IF2	1043	0	1043	0	0
Female J:DO 2 day/week IF	J:DO	f	IF2	1012	0	890	122	0.120553
Female J:DO 2 day/week IF	J:DO	f	IF2	963	0	550	413	0.428868
Female J:DO 2 day/week IF	J:DO	f	IF2	954	0	954	0	0
Female J:DO 2 day/week IF	J:DO	f	IF2	1109	0	1109	0	0
Female J:DO 2 day/week IF	J:DO	f	IF2	945	0	650	295	0.312169
Female J:DO 2 day/week IF	J:DO	f	IF2	1052	0	1052	0	0
Female J:DO 2 day/week IF	J:DO	f	IF2	1152	0	1060	92	0.0798611
Female J:DO 2 day/week IF	J:DO	f	IF2	1196	0	1140	56	0.0468227
Female J:DO 2 day/week IF	J:DO	f	IF2	1021	0	940	81	0.079334
Female J:DO 2 day/week IF	J:DO	f	IF2	1134	1	1060	74	0.0652557
Female J:DO 2 day/week IF	J:DO	f	IF2	1012	0	1012	0	0
Female J:DO 2 day/week IF	J:DO	f	IF2	1044	0	1044	0	0
Female J:DO 2 day/week IF	J:DO	f	IF2	1033	0	970	63	0.0609874
Female J:DO 2 day/week IF	J:DO	f	IF2	989	0	989	0	0
Female J:DO 2 day/week IF	J:DO	f	IF2	1122	0	1122	0	0
Female J:DO 2 day/week IF	J:DO	f	IF2	1200	0	1200	0	0
Female J:DO 2 day/week IF	J:DO	f	IF2	1078	1	1078	0	0
Female J:DO 2 day/week IF	J:DO	f	IF2	1260	0	1160	100	0.0793651
Female J:DO 2 day/week IF	J:DO	f	IF2	1195	0	1195	0	0
Female J:DO 2 day/week IF	J:DO	f	IF2	1043	0	1020	23	0.0220518
Female J:DO 2 day/week IF	J:DO	f	IF2	1084	0	820	264	0.243542
Female J:DO 2 day/week IF	J:DO	f	IF2	1068	0	720	348	0.325843
Female J:DO 2 day/week IF	J:DO	f	IF2	1152	0	1000	152	0.131944
Female J:DO 2 day/week IF	J:DO	f	IF2	1077	0	1077	0	0
Female J:DO 2 day/week IF	J:DO	f	IF2	1029	0	1029	0	0
Female J:DO 40% CR	J:DO	f	CR40	1309	0	910	399	0.304813
Female J:DO 40% CR	J:DO	f	CR40	1387	0	1290	97	0.0699351
Female J:DO 40% CR	J:DO	f	CR40	1322	0	1240	82	0.0620272
Female J:DO 40% CR	J:DO	f	CR40	1478	0	1100	378	0.255751
Female J:DO 40% CR	J:DO	f	CR40	1521	0	1140	381	0.250493
Female J:DO 40% CR	J:DO	f	CR40	1325	0	980	345	0.260377
Female J:DO 40% CR	J:DO	f	CR40	1478	0	820	658	0.445196
Female J:DO 40% CR	J:DO	f	CR40	1491	0	1170	321	0.215292
Female J:DO 40% CR	J:DO	f	CR40	1399	0	1150	249	0.177984
Female J:DO 40% CR	J:DO	f	CR40	1432	0	800	632	0.441341
Female J:DO 40% CR	J:DO	f	CR40	1232	1	1050	182	0.147727
Female J:DO 40% CR	J:DO	f	CR40	1137	0	1070	67	0.058927
Female J:DO 40% CR	J:DO	f	CR40	1150	0	1090	60	0.0521739
Female J:DO 40% CR	J:DO	f	CR40	1141	0	1120	21	0.0184049
Female J:DO 40% CR	J:DO	f	CR40	1540	0	1140	400	0.25974
Female J:DO 40% CR	J:DO	f	CR40	1328	0	1170	158	0.118976
Female J:DO 40% CR	J:DO	f	CR40	1310	0	1170	140	0.10687
Female J:DO 40% CR	J:DO	f	CR40	1143	0	1080	63	0.0551181
Female J:DO 40% CR	J:DO	f	CR40	1429	0	1380	49	0.0342897
Female J:DO 40% CR	J:DO	f	CR40	1085	0	1085	0	0
Female J:DO 40% CR	J:DO	f	CR40	1370	0	1140	230	0.167883
Female J:DO 40% CR	J:DO	f	CR40	1403	0	810	593	0.422666
Female J:DO 40% CR	J:DO	f	CR40	1134	0	1060	74	0.0652557
Female J:DO 40% CR	J:DO	f	CR40	1134	0	1070	64	0.0564374
Female J:DO 40% CR	J:DO	f	CR40	1048	1	1048	0	0
Female J:DO 40% CR	J:DO	f	CR40	1638	0	1220	418	0.255189
Female J:DO 40% CR	J:DO	f	CR40	1019	0	1019	0	0
Female J:DO 40% CR	J:DO	f	CR40	1222	0	1170	52	0.0425532
Female J:DO 40% CR	J:DO	f	CR40	967	0	550	417	0.431231
Female J:DO 40% CR	J:DO	f	CR40	1505	0	1140	365	0.242525
Female J:DO 40% CR	J:DO	f	CR40	1048	1	760	288	0.274809
Female J:DO 40% CR	J:DO	f	CR40	1324	1	550	774	0.584592
Female J:DO 40% CR	J:DO	f	CR40	1071	1	700	371	0.346405
Female J:DO 40% CR	J:DO	f	CR40	1079	0	590	489	0.453197
Female J:DO 40% CR	J:DO	f	CR40	1466	0	460	1006	0.686221
Female J:DO 40% CR	J:DO	f	CR40	1263	0	1263	0	0
Female J:DO 40% CR	J:DO	f	CR40	1534	0	1534	0	0
Female J:DO 40% CR	J:DO	f	CR40	1478	0	1220	258	0.17456
Female J:DO 40% CR	J:DO	f	CR40	1133	0	1030	103	0.0909091
Female J:DO 40% CR	J:DO	f	CR40	1156	0	450	706	0.610727
Female J:DO 40% CR	J:DO	f	CR40	1190	0	470	720	0.605042
Female J:DO 40% CR	J:DO	f	CR40	1542	0	1200	342	0.22179
Female J:DO 40% CR	J:DO	f	CR40	1043	1	950	93	0.0891659
Female J:DO 40% CR	J:DO	f	CR40	1099	0	950	149	0.135578
Female J:DO 40% CR	J:DO	f	CR40	1135	0	1135	0	0
Female J:DO 40% CR	J:DO	f	CR40	1015	0	930	85	0.0837438
Female J:DO 40% CR	J:DO	f	CR40	1141	0	1070	71	0.0622261
Female J:DO 40% CR	J:DO	f	CR40	987	0	900	87	0.0881459
Female J:DO 40% CR	J:DO	f	CR40	1446	0	1040	406	0.280775
Female J:DO 40% CR	J:DO	f	CR40	1211	0	940	271	0.223782
Female J:DO 40% CR	J:DO	f	CR40	1464	0	1150	314	0.214481
Female J:DO 40% CR	J:DO	f	CR40	1001	0	860	141	0.140859
Female J:DO 40% CR	J:DO	f	CR40	1142	0	560	582	0.509632
Female J:DO 40% CR	J:DO	f	CR40	1134	0	1050	84	0.0740741
Female J:DO 40% CR	J:DO	f	CR40	1159	0	960	199	0.1717
Female J:DO 40% CR	J:DO	f	CR40	1221	0	610	611	0.50041
Female J:DO 40% CR	J:DO	f	CR40	1407	0	850	557	0.395878
Female J:DO 40% CR	J:DO	f	CR40	1281	0	720	561	0.437939
Female J:DO 40% CR	J:DO	f	CR40	1145	0	1120	25	0.0218341
Female J:DO 40% CR	J:DO	f	CR40	1231	0	920	311	0.25264
Female J:DO 40% CR	J:DO	f	CR40	1345	0	870	475	0.35316
Female J:DO 40% CR	J:DO	f	CR40	1144	0	1110	34	0.0297203
Female J:DO 40% CR	J:DO	f	CR40	1612	0	1440	172	0.1067
Female J:DO 40% CR	J:DO	f	CR40	1302	0	1050	252	0.193548
Female J:DO 40% CR	J:DO	f	CR40	1407	0	1300	107	0.0760483
Female J:DO 40% CR	J:DO	f	CR40	1229	0	1210	19	0.0154597
Female J:DO 40% CR	J:DO	f	CR40	1157	0	1157	0	0
Female J:DO 40% CR	J:DO	f	CR40	1087	0	1087	0	0
Female J:DO 40% CR	J:DO	f	CR40	1071	0	1030	41	0.038282
Female J:DO 40% CR	J:DO	f	CR40	1121	0	1050	71	0.0633363
Female J:DO 40% CR	J:DO	f	CR40	1114	0	960	154	0.138241
Female J:DO 40% CR	J:DO	f	CR40	1558	0	1080	478	0.306804
Female J:DO 40% CR	J:DO	f	CR40	1534	0	1030	504	0.328553
Female J:DO 40% CR	J:DO	f	CR40	1141	0	810	331	0.290096
Female J:DO 40% CR	J:DO	f	CR40	1241	0	1090	151	0.121676
Female J:DO 40% CR	J:DO	f	CR40	1267	0	1080	187	0.147593
Female J:DO 40% CR	J:DO	f	CR40	1150	0	1070	80	0.0695652
Female J:DO 40% CR	J:DO	f	CR40	1521	0	1110	411	0.270217
Female J:DO 40% CR	J:DO	f	CR40	1281	0	1160	121	0.0944575
Female J:DO ad lib	J:DO	f	AL	1254	0	1160	94	0.0749601
Female J:DO ad lib	J:DO	f	AL	1246	0	1140	106	0.0850722
Female J:DO ad lib	J:DO	f	AL	1080	0	700	380	0.351852
Female J:DO ad lib	J:DO	f	AL	1059	0	850	209	0.197356
Female J:DO ad lib	J:DO	f	AL	1047	0	910	137	0.13085
Female J:DO ad lib	J:DO	f	AL	995	0	830	165	0.165829
Female J:DO ad lib	J:DO	f	AL	1008	0	950	58	0.0575397
Female J:DO ad lib	J:DO	f	AL	998	0	998	0	0
Female J:DO ad lib	J:DO	f	AL	1112	0	920	192	0.172662
Female J:DO ad lib	J:DO	f	AL	1294	0	1070	224	0.173107
Female J:DO ad lib	J:DO	f	AL	1093	0	1093	0	0
Female J:DO ad lib	J:DO	f	AL	1139	0	1139	0	0
Female J:DO ad lib	J:DO	f	AL	1117	0	1117	0	0
Female J:DO ad lib	J:DO	f	AL	1021	0	960	61	0.0597453
Female J:DO ad lib	J:DO	f	AL	1003	0	1003	0	0
Female J:DO ad lib	J:DO	f	AL	1175	0	580	595	0.506383
Female J:DO ad lib	J:DO	f	AL	1003	0	900	103	0.102692
Female J:DO ad lib	J:DO	f	AL	1032	0	1000	32	0.0310078
Female J:DO ad lib	J:DO	f	AL	981	0	950	31	0.0316004
Female J:DO ad lib	J:DO	f	AL	994	0	910	84	0.084507
Female J:DO ad lib	J:DO	f	AL	1052	0	660	392	0.372624
Female J:DO ad lib	J:DO	f	AL	1033	0	1033	0	0
Female J:DO ad lib	J:DO	f	AL	990	0	990	0	0
Female J:DO ad lib	J:DO	f	AL	1061	0	960	101	0.0951932
Female J:DO ad lib	J:DO	f	AL	1086	0	1050	36	0.0331492
Female J:DO ad lib	J:DO	f	AL	974	0	974	0	0

## Sheet: Shahmirzadi (mouse)
Cohort	Sex	Treatment	Lifespan (days)	Censor (1)	H-span (days)	G-span (days)	Relative G-span (proportion of life)
Female akg	Female	Akg-treated	825	0	825	0	0
Female akg	Female	Akg-treated	933	0	933	0	0
Female akg	Female	Akg-treated	967	0	967	0	0
Female akg	Female	Akg-treated	762	0	762	0	0
Female akg	Female	Akg-treated	1063	0	840	223	0.209784
Female akg	Female	Akg-treated	1056	0	1056	0	0
Female akg	Female	Akg-treated	723	0	723	0	0
Female akg	Female	Akg-treated	955	0	850	105	0.109948
Female akg	Female	Akg-treated	912	0	912	0	0
Female akg	Female	Akg-treated	842	0	842	0	0
Female akg	Female	Akg-treated	899	0	899	0	0
Female akg	Female	Akg-treated	932	0	932	0	0
Female akg	Female	Akg-treated	792	0	792	0	0
Female akg	Female	Akg-treated	891	0	891	0	0
Female akg	Female	Akg-treated	891	0	891	0	0
Female akg	Female	Akg-treated	864	0	864	0	0
Female akg	Female	Akg-treated	797	0	797	0	0
Female akg	Female	Akg-treated	1057	0	1057	0	0
Female akg	Female	Akg-treated	911	0	911	0	0
Female akg	Female	Akg-treated	899	0	899	0	0
Female control	Female	Control	986	0	680	306	0.310345
Female control	Female	Control	993	0	720	273	0.274924
Female control	Female	Control	720	0	610	110	0.152778
Female control	Female	Control	989	0	680	309	0.312437
Female control	Female	Control	713	0	713	0	0
Female control	Female	Control	940	0	940	0	0
Female control	Female	Control	653	0	653	0	0
Female control	Female	Control	885	0	885	0	0
Female control	Female	Control	784	0	784	0	0
Female control	Female	Control	843	0	710	133	0.15777
Female control	Female	Control	983	0	760	223	0.226857
Female control	Female	Control	614	0	614	0	0
Female control	Female	Control	764	0	710	54	0.0706806
Female control	Female	Control	637	0	637	0	0
Female control	Female	Control	812	0	812	0	0
Female control	Female	Control	949	0	850	99	0.10432
Female control	Female	Control	979	0	979	0	0
Female control	Female	Control	813	0	760	53	0.0651907
Female control	Female	Control	846	0	846	0	0
Female control	Female	Control	842	0	740	102	0.12114
Female control	Female	Control	653	0	653	0	0
Female control	Female	Control	868	0	868	0	0
Female control	Female	Control	750	0	750	0	0
Female control	Female	Control	940	0	880	60	0.0638298
Male akg	Male	Akg-treated	888	0	888	0	0
Male akg	Male	Akg-treated	948	0	930	18	0.0189873
Male akg	Male	Akg-treated	994	0	994	0	0
Male akg	Male	Akg-treated	1120	0	970	150	0.133929
Male akg	Male	Akg-treated	975	0	975	0	0
Male akg	Male	Akg-treated	1039	0	1039	0	0
Male akg	Male	Akg-treated	1189	0	1189	0	0
Male akg	Male	Akg-treated	1021	0	1021	0	0
Male akg	Male	Akg-treated	986	0	986	0	0
Male akg	Male	Akg-treated	1011	0	1011	0	0
Male akg	Male	Akg-treated	954	0	954	0	0
Male akg	Male	Akg-treated	1029	0	920	109	0.105928
Male akg	Male	Akg-treated	954	0	954	0	0
Male akg	Male	Akg-treated	1016	0	910	106	0.104331
Male akg	Male	Akg-treated	1175	0	770	405	0.344681
Male akg	Male	Akg-treated	770	0	770	0	0
Male akg	Male	Akg-treated	1046	0	1046	0	0
Male akg	Male	Akg-treated	1124	0	1124	0	0
Male akg	Male	Akg-treated	923	0	923	0	0
Male akg	Male	Akg-treated	1059	0	1059	0	0
Male akg	Male	Akg-treated	1207	0	1207	0	0
Male control	Male	Control	1143	0	960	183	0.160105
Male control	Male	Control	1098	0	800	298	0.271403
Male control	Male	Control	979	0	820	159	0.162411
Male control	Male	Control	1128	0	840	288	0.255319
Male control	Male	Control	898	0	830	68	0.0757238
Male control	Male	Control	917	0	917	0	0
Male control	Male	Control	874	0	874	0	0
Male control	Male	Control	814	0	814	0	0
Male control	Male	Control	1102	0	930	172	0.15608
Male control	Male	Control	1089	0	870	219	0.201102
Male control	Male	Control	848	0	848	0	0
Male control	Male	Control	820	0	820	0	0
Male control	Male	Control	1043	0	900	143	0.137105
Male control	Male	Control	1025	0	890	135	0.131707
Male control	Male	Control	944	0	944	0	0
Male control	Male	Control	986	0	986	0	0
Male control	Male	Control	989	0	989	0	0
Male control	Male	Control	849	0	849	0	0
Male control	Male	Control	951	0	951	0	0
Male control	Male	Control	875	0	875	0	0
Male control	Male	Control	1044	0	1044	0	0
Male control	Male	Control	965	0	965	0	0
Male control	Male	Control	1031	0	740	291	0.28225
Male control	Male	Control	1031	0	810	221	0.214355

## Sheet: Borland (mouse)
Cohort	Strain	Sex	Lifespan (days)	Censor (1)	H-span (days)	G-span (days)	Relative G-span (proportion of life)
Female Control	WT	Female	586	0	586	0	0
Female Control	WT	Female	584	0	500	84	0.143836
Female Control	WT	Female	579	0	579	0	0
Female Control	WT	Female	729	0	729	0	0
Female Control	WT	Female	725	0	725	0	0
Female Control	WT	Female	732	0	732	0	0
Female Control	WT	Female	662	0	662	0	0
Female Control	WT	Female	915	0	860	55	0.0601093
Female Control	WT	Female	764	0	764	0	0
Female Control	WT	Female	680	0	680	0	0
Female Control	WT	Female	617	0	617	0	0
Female Control	WT	Female	616	0	616	0	0
Female Control	WT	Female	774	0	774	0	0
Female Control	WT	Female	634	0	634	0	0
Female Control	WT	Female	749	0	749	0	0
Female Control	WT	Female	745	0	745	0	0
Female Control	WT	Female	491	0	491	0	0
Female Control	WT	Female	918	0	918	0	0
Female Control	WT	Female	924	0	924	0	0
Female Control	WT	Female	760	0	710	50	0.0657895
Female Control	WT	Female	648	0	648	0	0
Female Control	WT	Female	820	0	820	0	0
Female Control	WT	Female	690	0	690	0	0
Female Control	WT	Female	823	0	740	83	0.100851
Female Control	WT	Female	742	0	742	0	0
Female Control	WT	Female	827	0	827	0	0
Female Control	WT	Female	634	0	634	0	0
Female Control	WT	Female	756	0	756	0	0
Female Control	WT	Female	864	0	864	0	0
Female Control	WT	Female	834	0	834	0	0
Female Control	WT	Female	846	0	830	16	0.0189125
Female Control	WT	Female	750	0	750	0	0
Female Control	WT	Female	995	0	880	115	0.115578
Female Control	WT	Female	806	0	806	0	0
Female Control	WT	Female	599	0	599	0	0
Female Control	WT	Female	591	0	591	0	0
Female Control	WT	Female	789	0	789	0	0
Female Control	WT	Female	911	0	880	31	0.0340285
Female Control	WT	Female	732	0	732	0	0
Female Control	WT	Female	669	0	669	0	0
Female Control	WT	Female	656	0	656	0	0
Female Control	WT	Female	691	0	691	0	0
Female Control	WT	Female	614	0	614	0	0
Female Control	WT	Female	785	0	785	0	0
Female Control	WT	Female	907	0	870	37	0.0407938
Female Het	Polr3b+/-	Female	719	0	719	0	0
Female Het	Polr3b+/-	Female	663	0	663	0	0
Female Het	Polr3b+/-	Female	789	0	789	0	0
Female Het	Polr3b+/-	Female	621	0	621	0	0
Female Het	Polr3b+/-	Female	674	0	674	0	0
Female Het	Polr3b+/-	Female	868	0	868	0	0
Female Het	Polr3b+/-	Female	837	0	780	57	0.0681004
Female Het	Polr3b+/-	Female	725	0	725	0	0
Female Het	Polr3b+/-	Female	648	0	648	0	0
Female Het	Polr3b+/-	Female	763	0	763	0	0
Female Het	Polr3b+/-	Female	836	0	836	0	0
Female Het	Polr3b+/-	Female	760	0	760	0	0
Female Het	Polr3b+/-	Female	878	0	878	0	0
Female Het	Polr3b+/-	Female	496	0	496	0	0
Female Het	Polr3b+/-	Female	526	0	526	0	0
Female Het	Polr3b+/-	Female	820	0	820	0	0
Female Het	Polr3b+/-	Female	651	0	651	0	0
Female Het	Polr3b+/-	Female	727	0	727	0	0
Female Het	Polr3b+/-	Female	701	0	701	0	0
Female Het	Polr3b+/-	Female	484	0	484	0	0
Female Het	Polr3b+/-	Female	661	0	661	0	0
Female Het	Polr3b+/-	Female	515	0	515	0	0
Female Het	Polr3b+/-	Female	468	0	468	0	0
Female Het	Polr3b+/-	Female	494	0	494	0	0
Female Het	Polr3b+/-	Female	473	0	473	0	0
Female Het	Polr3b+/-	Female	844	0	790	54	0.063981
Female Het	Polr3b+/-	Female	746	0	746	0	0
Female Het	Polr3b+/-	Female	907	0	870	37	0.0407938
Female Het	Polr3b+/-	Female	754	0	754	0	0
Female Het	Polr3b+/-	Female	731	0	731	0	0
Female Het	Polr3b+/-	Female	984	0	984	0	0
Female Het	Polr3b+/-	Female	556	0	556	0	0
Female Het	Polr3b+/-	Female	555	0	555	0	0
Female Het	Polr3b+/-	Female	598	0	598	0	0
Female Het	Polr3b+/-	Female	530	0	530	0	0
Female Het	Polr3b+/-	Female	800	0	800	0	0
Female Het	Polr3b+/-	Female	651	0	651	0	0
Female Het	Polr3b+/-	Female	782	0	782	0	0
Female Het	Polr3b+/-	Female	623	0	623	0	0
Female Het	Polr3b+/-	Female	486	0	486	0	0
Female Het	Polr3b+/-	Female	571	0	571	0	0
Female Het	Polr3b+/-	Female	445	0	445	0	0
Female Het	Polr3b+/-	Female	667	0	667	0	0
Female Het	Polr3b+/-	Female	923	0	923	0	0
Female Het	Polr3b+/-	Female	703	0	703	0	0
Female Het	Polr3b+/-	Female	723	0	723	0	0
Female Het	Polr3b+/-	Female	653	0	653	0	0
Male Control	WT	Male	717	0	717	0	0
Male Control	WT	Male	766	0	766	0	0
Male Control	WT	Male	572	0	572	0	0
Male Control	WT	Male	785	0	785	0	0
Male Control	WT	Male	827	0	827	0	0
Male Control	WT	Male	753	0	753	0	0
Male Control	WT	Male	835	0	835	0	0
Male Control	WT	Male	901	0	790	111	0.123196
Male Control	WT	Male	850	0	730	120	0.141176
Male Control	WT	Male	911	0	810	101	0.110867
Male Control	WT	Male	848	0	790	58	0.0683962
Male Control	WT	Male	672	0	672	0	0
Male Control	WT	Male	757	0	670	87	0.114927
Male Control	WT	Male	927	0	790	137	0.147789
Male Control	WT	Male	921	0	850	71	0.0770901
Male Control	WT	Male	966	0	880	86	0.0890269
Male Control	WT	Male	808	0	808	0	0
Male Control	WT	Male	966	0	680	286	0.296066
Male Control	WT	Male	809	0	660	149	0.184178
Male Control	WT	Male	931	0	740	191	0.205156
Male Control	WT	Male	795	0	520	275	0.345912
Male Control	WT	Male	870	0	830	40	0.045977
Male Control	WT	Male	1032	0	890	142	0.137597
Male Control	WT	Male	792	0	792	0	0
Male Control	WT	Male	1004	0	930	74	0.0737052
Male Control	WT	Male	641	0	641	0	0
Male Control	WT	Male	689	0	689	0	0
Male Control	WT	Male	798	0	798	0	0
Male Control	WT	Male	749	0	749	0	0
Male Control	WT	Male	896	0	896	0	0
Male Control	WT	Male	759	0	759	0	0
Male Control	WT	Male	935	0	840	95	0.101604
Male Control	WT	Male	644	0	644	0	0
Male Control	WT	Male	809	0	809	0	0
Male Control	WT	Male	630	0	630	0	0
Male Control	WT	Male	814	0	814	0	0
Male Control	WT	Male	681	0	681	0	0
Male Control	WT	Male	920	0	770	150	0.163043
Male Control	WT	Male	644	0	644	0	0
Male Control	WT	Male	599	0	599	0	0
Male Control	WT	Male	711	0	711	0	0
Male Control	WT	Male	475	0	475	0	0
Male Control	WT	Male	903	0	660	243	0.269103
Male Control	WT	Male	841	0	780	61	0.0725327
Male Control	WT	Male	931	0	680	251	0.269603
Male Control	WT	Male	626	0	626	0	0
Male Control	WT	Male	975	0	840	135	0.138462
Male Control	WT	Male	723	0	723	0	0
Male Het	Polr3b+/-	Male	611	0	611	0	0
Male Het	Polr3b+/-	Male	807	0	720	87	0.107807
Male Het	Polr3b+/-	Male	695	0	610	85	0.122302
Male Het	Polr3b+/-	Male	940	0	700	240	0.255319
Male Het	Polr3b+/-	Male	697	0	697	0	0
Male Het	Polr3b+/-	Male	941	0	770	171	0.181722
Male Het	Polr3b+/-	Male	849	0	740	109	0.128386
Male Het	Polr3b+/-	Male	752	0	720	32	0.0425532
Male Het	Polr3b+/-	Male	808	0	808	0	0
Male Het	Polr3b+/-	Male	648	0	648	0	0
Male Het	Polr3b+/-	Male	637	0	637	0	0
Male Het	Polr3b+/-	Male	983	0	820	163	0.165819
Male Het	Polr3b+/-	Male	388	0	388	0	0
Male Het	Polr3b+/-	Male	905	0	610	295	0.325967
Male Het	Polr3b+/-	Male	767	0	767	0	0
Male Het	Polr3b+/-	Male	764	0	764	0	0
Male Het	Polr3b+/-	Male	774	0	774	0	0
Male Het	Polr3b+/-	Male	934	0	730	204	0.218415
Male Het	Polr3b+/-	Male	716	0	716	0	0
Male Het	Polr3b+/-	Male	493	0	493	0	0
Male Het	Polr3b+/-	Male	659	0	659	0	0
Male Het	Polr3b+/-	Male	750	0	750	0	0
Male Het	Polr3b+/-	Male	741	0	741	0	0
Male Het	Polr3b+/-	Male	860	0	800	60	0.0697674
Male Het	Polr3b+/-	Male	527	0	527	0	0
Male Het	Polr3b+/-	Male	668	0	668	0	0
Male Het	Polr3b+/-	Male	815	0	770	45	0.0552147
Male Het	Polr3b+/-	Male	657	0	620	37	0.0563166
Male Het	Polr3b+/-	Male	842	0	750	92	0.109264
Male Het	Polr3b+/-	Male	861	0	750	111	0.12892
Male Het	Polr3b+/-	Male	532	0	532	0	0
Male Het	Polr3b+/-	Male	690	0	690	0	0
Male Het	Polr3b+/-	Male	739	0	739	0	0
Male Het	Polr3b+/-	Male	813	0	813	0	0
Male Het	Polr3b+/-	Male	682	0	682	0	0
Male Het	Polr3b+/-	Male	862	0	862	0	0
Male Het	Polr3b+/-	Male	1040	0	910	130	0.125
Male Het	Polr3b+/-	Male	766	0	766	0	0
Male Het	Polr3b+/-	Male	842	0	820	22	0.0261283
Male Het	Polr3b+/-	Male	725	0	725	0	0
Male Het	Polr3b+/-	Male	728	0	728	0	0
Male Het	Polr3b+/-	Male	598	0	598	0	0
Male Het	Polr3b+/-	Male	949	0	840	109	0.114858
Male Het	Polr3b+/-	Male	677	0	677	0	0
Male Het	Polr3b+/-	Male	373	0	373	0	0
Male Het	Polr3b+/-	Male	597	0	597	0	0
Male Het	Polr3b+/-	Male	839	0	720	119	0.141836
Male Het	Polr3b+/-	Male	642	0	642	0	0
Female Control	WT	Female	498	0	498	0	0
Female Control	WT	Female	552	0	552	0	0
Female Control	WT	Female	469	0	469	0	0
Female Control	WT	Female	476	0	476	0	0
Female Control	WT	Female	325	0
Female Control	WT	Female	459	0	459	0	0
Female Control	WT	Female	505	0	505	0	0
Female Control	WT	Female	610	0	610	0	0
Female Het	Polr3b+/-	Female	295	0
Female Het	Polr3b+/-	Female	631	0	631	0	0
Female Het	Polr3b+/-	Female	478	0	478	0	0
Female Het	Polr3b+/-	Female	644	0	644	0	0
Male Control	WT	Male	291	0
Male Control	WT	Male	522	0	522	0	0
Male Het	Polr3b+/-	Male	463	0	463	0	0
Male Het	Polr3b+/-	Male	477	0	477	0	0
Male Het	Polr3b+/-	Male	181	0
Male Het	Polr3b+/-	Male	507	0	507	0	0
